# Supplementary material for: Diverse, Abundant, and Novel Viruses Infecting the Marine Roseobacter RCA Lineage
Source: mSystems. 2019 Dec 17;4(6):e00494-19. doi: 10.1128/mSystems.00494-19 (PMC6918029; doi:10.1128/mSystems.00494-19)
Supplement: TABLE S2 [file mSystems.00494-19-st002.xlsx]

## Sheet: Sheet1
Genome	VC Subcluster	VC Subcluster Size	Quality	Adj P-value	Topology Confidence Score	Genus Confidence Score
CRP-1	VC_9_0	243	0.6815	1	0.6815	0.9584
CRP-2	VC_9_0	243	0.6815	1	0.6815	0.9584
GOV_bin_1874_contig-100_1	VC_9_0	243	0.6815	1	0.6815	0.9584
GOV_bin_2368_contig-100_0	VC_9_0	243	0.6815	1	0.6815	0.9584
GOV_bin_2486_contig-100_0	VC_9_0	243	0.6815	1	0.6815	0.9584
GOV_bin_2969_contig-100_0	VC_9_0	243	0.6815	1	0.6815	0.9584
GOV_bin_7251_contig-100_1	VC_9_0	243	0.6815	1	0.6815	0.9584
GOV_bin_7485_contig-100_1	VC_9_0	243	0.6815	1	0.6815	0.9584
GOV_bin_8622_contig-100_2	VC_9_0	243	0.6815	1	0.6815	0.9584
HMO-2011	VC_9_0	243	0.6815	1	0.6815	0.9584
Station100_DCM_ALL_assembly_NODE_112_length_57034_cov_80.543498	VC_9_0	243	0.6815	1	0.6815	0.9584
Station100_DCM_ALL_assembly_NODE_115_length_56772_cov_11.658956	VC_9_0	243	0.6815	1	0.6815	0.9584
Station100_DCM_ALL_assembly_NODE_432_length_33919_cov_7.483995	VC_9_0	243	0.6815	1	0.6815	0.9584
Station100_DCM_ALL_assembly_NODE_908_length_22157_cov_4.926884	VC_9_0	243	0.6815	1	0.6815	0.9584
Station100_MES_ALL_assembly_NODE_474_length_24366_cov_3.654806	VC_9_0	243	0.6815	1	0.6815	0.9584
Station100_SUR_ALL_assembly_NODE_562_length_22643_cov_28.741013	VC_9_0	243	0.6815	1	0.6815	0.9584
Station100_SUR_ALL_assembly_NODE_571_length_22354_cov_6.963855	VC_9_0	243	0.6815	1	0.6815	0.9584
Station100_SUR_SMARTER_KIT_NODE_279_length_21048_cov_33.345782	VC_9_0	243	0.6815	1	0.6815	0.9584
Station100_SUR_SMARTER_KIT_NODE_37_length_47254_cov_37.652196	VC_9_0	243	0.6815	1	0.6815	0.9584
Station102_DCM_ALL_assembly_NODE_654_length_27283_cov_20.886698	VC_9_0	243	0.6815	1	0.6815	0.9584
Station102_DCM_ALL_assembly_NODE_741_length_25266_cov_12.120027	VC_9_0	243	0.6815	1	0.6815	0.9584
Station102_DCM_ALL_assembly_NODE_911_length_22127_cov_8.585901	VC_9_0	243	0.6815	1	0.6815	0.9584
Station102_DCM_ALL_assembly_NODE_923_length_21892_cov_6.521683	VC_9_0	243	0.6815	1	0.6815	0.9584
Station102_MES_ALL_assembly_NODE_1060_length_20487_cov_47.789742	VC_9_0	243	0.6815	1	0.6815	0.9584
Station102_MES_ALL_assembly_NODE_329_length_42237_cov_30.752738	VC_9_0	243	0.6815	1	0.6815	0.9584
Station102_SUR_ALL_assembly_NODE_269_length_42024_cov_5.600705	VC_9_0	243	0.6815	1	0.6815	0.9584
Station102_SUR_ALL_assembly_NODE_550_length_28356_cov_106.958659	VC_9_0	243	0.6815	1	0.6815	0.9584
Station102_SUR_ALL_assembly_NODE_689_length_23714_cov_5.143328	VC_9_0	243	0.6815	1	0.6815	0.9584
Station102_SUR_ALL_assembly_NODE_705_length_23429_cov_19.309618	VC_9_0	243	0.6815	1	0.6815	0.9584
Station102_SUR_ALL_assembly_NODE_764_length_21972_cov_51.743578	VC_9_0	243	0.6815	1	0.6815	0.9584
Station102_SUR_SMARTER_KIT_NODE_155_length_24381_cov_25.616295	VC_9_0	243	0.6815	1	0.6815	0.9584
Station102_SUR_SMARTER_KIT_NODE_15_length_55983_cov_15.559308	VC_9_0	243	0.6815	1	0.6815	0.9584
Station102_SUR_SMARTER_KIT_NODE_217_length_20005_cov_13.156391	VC_9_0	243	0.6815	1	0.6815	0.9584
Station109_DCM_ALL_assembly_NODE_214_length_36053_cov_52.424246	VC_9_0	243	0.6815	1	0.6815	0.9584
Station109_DCM_ALL_assembly_NODE_255_length_33833_cov_54.746847	VC_9_0	243	0.6815	1	0.6815	0.9584
Station109_DCM_ALL_assembly_NODE_44_length_57835_cov_171.164313	VC_9_0	243	0.6815	1	0.6815	0.9584
Station109_DCM_ALL_assembly_NODE_63_length_54399_cov_65.299573	VC_9_0	243	0.6815	1	0.6815	0.9584
Station109_SUR_ALL_assembly_NODE_1037_length_20564_cov_4.888195	VC_9_0	243	0.6815	1	0.6815	0.9584
Station109_SUR_ALL_assembly_NODE_460_length_34349_cov_6.086225	VC_9_0	243	0.6815	1	0.6815	0.9584
Station109_SUR_ALL_assembly_NODE_674_length_27771_cov_48.243361	VC_9_0	243	0.6815	1	0.6815	0.9584
Station109_SUR_ALL_assembly_NODE_818_length_24125_cov_20.001994	VC_9_0	243	0.6815	1	0.6815	0.9584
Station109_SUR_ALL_assembly_NODE_911_length_22084_cov_8.379182	VC_9_0	243	0.6815	1	0.6815	0.9584
Station111_MES_COMBINED_FINAL_NODE_1222_length_30768_cov_6.446261	VC_9_0	243	0.6815	1	0.6815	0.9584
Station111_SUR_ALL_assembly_NODE_177_length_39451_cov_12.005584	VC_9_0	243	0.6815	1	0.6815	0.9584
Station111_SUR_ALL_assembly_NODE_547_length_24221_cov_40.449392	VC_9_0	243	0.6815	1	0.6815	0.9584
Station111_SUR_ALL_assembly_NODE_673_length_20945_cov_19.604739	VC_9_0	243	0.6815	1	0.6815	0.9584
Station122_SUR_ALL_assembly_NODE_166_length_49405_cov_6.331469	VC_9_0	243	0.6815	1	0.6815	0.9584
Station122_SUR_ALL_assembly_NODE_181_length_46530_cov_23.166455	VC_9_0	243	0.6815	1	0.6815	0.9584
Station122_SUR_ALL_assembly_NODE_488_length_27513_cov_6.992279	VC_9_0	243	0.6815	1	0.6815	0.9584
Station122_SUR_ALL_assembly_NODE_656_length_22576_cov_19.848719	VC_9_0	243	0.6815	1	0.6815	0.9584
Station122_SUR_ALL_assembly_NODE_713_length_21299_cov_14.542082	VC_9_0	243	0.6815	1	0.6815	0.9584
Station123_MXL_ALL_assembly_NODE_1450_length_20239_cov_4.885652	VC_9_0	243	0.6815	1	0.6815	0.9584
Station123_MXL_ALL_assembly_NODE_247_length_45917_cov_4.758449	VC_9_0	243	0.6815	1	0.6815	0.9584
Station123_MXL_ALL_assembly_NODE_497_length_36154_cov_20.845120	VC_9_0	243	0.6815	1	0.6815	0.9584
Station123_SUR_ALL_assembly_NODE_177_length_45182_cov_22.618853	VC_9_0	243	0.6815	1	0.6815	0.9584
Station123_SUR_ALL_assembly_NODE_294_length_36410_cov_13.865878	VC_9_0	243	0.6815	1	0.6815	0.9584
Station123_SUR_ALL_assembly_NODE_500_length_28901_cov_22.752791	VC_9_0	243	0.6815	1	0.6815	0.9584
Station123_SUR_ALL_assembly_NODE_530_length_28251_cov_10.849766	VC_9_0	243	0.6815	1	0.6815	0.9584
Station123_SUR_ALL_assembly_NODE_655_length_25049_cov_3.721093	VC_9_0	243	0.6815	1	0.6815	0.9584
Station123_SUR_ALL_assembly_NODE_857_length_21337_cov_7.111362	VC_9_0	243	0.6815	1	0.6815	0.9584
Station123_SUR_ALL_assembly_NODE_872_length_21071_cov_5.767177	VC_9_0	243	0.6815	1	0.6815	0.9584
Station124_MXL_ALL_assembly_NODE_1037_length_21257_cov_10.964956	VC_9_0	243	0.6815	1	0.6815	0.9584
Station124_MXL_ALL_assembly_NODE_293_length_41940_cov_12.053933	VC_9_0	243	0.6815	1	0.6815	0.9584
Station124_MXL_ALL_assembly_NODE_905_length_23274_cov_4.168181	VC_9_0	243	0.6815	1	0.6815	0.9584
Station124_MXL_ALL_assembly_NODE_984_length_21921_cov_3.199854	VC_9_0	243	0.6815	1	0.6815	0.9584
Station124_SUR_ALL_assembly_NODE_161_length_50955_cov_9.077721	VC_9_0	243	0.6815	1	0.6815	0.9584
Station124_SUR_ALL_assembly_NODE_175_length_49109_cov_24.500734	VC_9_0	243	0.6815	1	0.6815	0.9584
Station124_SUR_ALL_assembly_NODE_202_length_45362_cov_4.296444	VC_9_0	243	0.6815	1	0.6815	0.9584
Station124_SUR_ALL_assembly_NODE_311_length_36711_cov_11.985459	VC_9_0	243	0.6815	1	0.6815	0.9584
Station124_SUR_ALL_assembly_NODE_477_length_29893_cov_34.450566	VC_9_0	243	0.6815	1	0.6815	0.9584
Station124_SUR_ALL_assembly_NODE_509_length_28873_cov_12.401416	VC_9_0	243	0.6815	1	0.6815	0.9584
Station125_MXL_ALL_assembly_NODE_1065_length_25238_cov_67.318231	VC_9_0	243	0.6815	1	0.6815	0.9584
Station125_MXL_ALL_assembly_NODE_1093_length_24764_cov_4.945809	VC_9_0	243	0.6815	1	0.6815	0.9584
Station125_MXL_ALL_assembly_NODE_1156_length_23832_cov_42.123985	VC_9_0	243	0.6815	1	0.6815	0.9584
Station125_MXL_ALL_assembly_NODE_184_length_53506_cov_3.844493	VC_9_0	243	0.6815	1	0.6815	0.9584
Station125_SUR_ALL_assembly_NODE_144_length_57455_cov_43.097474	VC_9_0	243	0.6815	1	0.6815	0.9584
Station125_SUR_ALL_assembly_NODE_176_length_53844_cov_13.480451	VC_9_0	243	0.6815	1	0.6815	0.9584
Station125_SUR_ALL_assembly_NODE_318_length_39757_cov_12.133444	VC_9_0	243	0.6815	1	0.6815	0.9584
Station125_SUR_ALL_assembly_NODE_892_length_21160_cov_21.599289	VC_9_0	243	0.6815	1	0.6815	0.9584
Station137_DCM_ALL_assembly_NODE_35_length_57516_cov_6.680740	VC_9_0	243	0.6815	1	0.6815	0.9584
Station137_DCM_ALL_assembly_NODE_406_length_22122_cov_6.371913	VC_9_0	243	0.6815	1	0.6815	0.9584
Station137_DCM_ALL_assembly_NODE_91_length_40175_cov_7.244068	VC_9_0	243	0.6815	1	0.6815	0.9584
Station137_MES_DO_NOT_POOL_NODE_1277_length_39768_cov_5.796087	VC_9_0	243	0.6815	1	0.6815	0.9584
Station138_DCM_ALL_assembly_NODE_206_length_30222_cov_10.616634	VC_9_0	243	0.6815	1	0.6815	0.9584
Station138_SUR_ALL_assembly_NODE_429_length_21663_cov_17.439698	VC_9_0	243	0.6815	1	0.6815	0.9584
Station138_SUR_ALL_assembly_NODE_431_length_21613_cov_7.147880	VC_9_0	243	0.6815	1	0.6815	0.9584
Station138_SUR_ALL_assembly_NODE_452_length_20949_cov_9.864124	VC_9_0	243	0.6815	1	0.6815	0.9584
Station155_DCM_ALL_assembly_NODE_1916_length_33161_cov_56.546094	VC_9_0	243	0.6815	1	0.6815	0.9584
Station155_DCM_ALL_assembly_NODE_2017_length_32164_cov_7.695599	VC_9_0	243	0.6815	1	0.6815	0.9584
Station155_DCM_ALL_assembly_NODE_3389_length_22376_cov_7.079253	VC_9_0	243	0.6815	1	0.6815	0.9584
Station155_DCM_ALL_assembly_NODE_3520_length_21590_cov_7.984305	VC_9_0	243	0.6815	1	0.6815	0.9584
Station155_DCM_ALL_assembly_NODE_846_length_55300_cov_83.906688	VC_9_0	243	0.6815	1	0.6815	0.9584
Station155_MES_ALL_assembly_NODE_4813_length_20270_cov_46.246896	VC_9_0	243	0.6815	1	0.6815	0.9584
Station158_DCM_ALL_assembly_NODE_2045_length_32665_cov_27.253787	VC_9_0	243	0.6815	1	0.6815	0.9584
Station158_DCM_ALL_assembly_NODE_2478_length_27973_cov_47.383229	VC_9_0	243	0.6815	1	0.6815	0.9584
Station158_SUR_ALL_assembly_NODE_1305_length_51952_cov_7.911864	VC_9_0	243	0.6815	1	0.6815	0.9584
Station158_SUR_ALL_assembly_NODE_4322_length_20746_cov_27.711614	VC_9_0	243	0.6815	1	0.6815	0.9584
Station168_DCM_ALL_assembly_NODE_1294_length_52781_cov_107.263608	VC_9_0	243	0.6815	1	0.6815	0.9584
Station168_DCM_ALL_assembly_NODE_3621_length_24224_cov_6.791882	VC_9_0	243	0.6815	1	0.6815	0.9584
Station168_IZZ_ALL_assembly_NODE_1650_length_43827_cov_77.572558	VC_9_0	243	0.6815	1	0.6815	0.9584
Station168_IZZ_ALL_assembly_NODE_2897_length_30585_cov_16.949918	VC_9_0	243	0.6815	1	0.6815	0.9584
Station168_IZZ_ALL_assembly_NODE_5012_length_20755_cov_12.438599	VC_9_0	243	0.6815	1	0.6815	0.9584
Station168_SUR_ALL_assembly_NODE_3554_length_22426_cov_14.988870	VC_9_0	243	0.6815	1	0.6815	0.9584
Station173_DCM_ALL_assembly_NODE_4874_length_20317_cov_19.572599	VC_9_0	243	0.6815	1	0.6815	0.9584
Station175_SUR_ALL_assembly_NODE_1616_length_43320_cov_69.928048	VC_9_0	243	0.6815	1	0.6815	0.9584
Station175_ZZZ_ALL_assembly_NODE_2419_length_21304_cov_27.420396	VC_9_0	243	0.6815	1	0.6815	0.9584
Station180_SUR_ALL_assembly_NODE_1460_length_53452_cov_85.140064	VC_9_0	243	0.6815	1	0.6815	0.9584
Station180_SUR_ALL_assembly_NODE_5235_length_21311_cov_17.731887	VC_9_0	243	0.6815	1	0.6815	0.9584
Station180_ZZZ_ALL_assembly_NODE_2081_length_29008_cov_32.834007	VC_9_0	243	0.6815	1	0.6815	0.9584
Station188_DCM_ALL_assembly_NODE_3153_length_20705_cov_19.852881	VC_9_0	243	0.6815	1	0.6815	0.9584
Station188_SUR_ALL_assembly_NODE_2210_length_26726_cov_37.570845	VC_9_0	243	0.6815	1	0.6815	0.9584
Station189_DCM_ALL_assembly_NODE_1193_length_30451_cov_479.865607	VC_9_0	243	0.6815	1	0.6815	0.9584
Station189_MES_ALL_assembly_NODE_2863_length_24540_cov_4.239534	VC_9_0	243	0.6815	1	0.6815	0.9584
Station189_MES_ALL_assembly_NODE_2924_length_24244_cov_6.015627	VC_9_0	243	0.6815	1	0.6815	0.9584
Station189_MES_ALL_assembly_NODE_3111_length_23381_cov_19.720441	VC_9_0	243	0.6815	1	0.6815	0.9584
Station189_MES_ALL_assembly_NODE_3637_length_21155_cov_5.688863	VC_9_0	243	0.6815	1	0.6815	0.9584
Station189_MES_ALL_assembly_NODE_3861_length_20359_cov_14.621897	VC_9_0	243	0.6815	1	0.6815	0.9584
Station18_DCM_ALL_assembly_NODE_292_length_32804_cov_15.687380	VC_9_0	243	0.6815	1	0.6815	0.9584
Station18_DCM_ALL_assembly_NODE_422_length_26513_cov_31.968214	VC_9_0	243	0.6815	1	0.6815	0.9584
Station18_DCM_ALL_assembly_NODE_633_length_20759_cov_43.015601	VC_9_0	243	0.6815	1	0.6815	0.9584
Station18_DCM_ALL_assembly_NODE_655_length_20355_cov_6.834433	VC_9_0	243	0.6815	1	0.6815	0.9584
Station18_SUR_ALL_assembly_NODE_1086_length_23067_cov_9.831610	VC_9_0	243	0.6815	1	0.6815	0.9584
Station18_SUR_ALL_assembly_NODE_778_length_30794_cov_31.310095	VC_9_0	243	0.6815	1	0.6815	0.9584
Station191_SUR_ALL_assembly_NODE_1131_length_23997_cov_56.162309	VC_9_0	243	0.6815	1	0.6815	0.9584
Station191_SUR_ALL_assembly_NODE_929_length_26670_cov_3.637197	VC_9_0	243	0.6815	1	0.6815	0.9584
Station193_SUR_ALL_assembly_NODE_1626_length_24004_cov_39.358637	VC_9_0	243	0.6815	1	0.6815	0.9584
Station193_SUR_ALL_assembly_NODE_913_length_33978_cov_1295.431064	VC_9_0	243	0.6815	1	0.6815	0.9584
Station194_DCM_ALL_assembly_NODE_1772_length_26391_cov_5.095079	VC_9_0	243	0.6815	1	0.6815	0.9584
Station194_DCM_ALL_assembly_NODE_1994_length_24320_cov_51.957057	VC_9_0	243	0.6815	1	0.6815	0.9584
Station194_DCM_ALL_assembly_NODE_2383_length_21589_cov_43.106715	VC_9_0	243	0.6815	1	0.6815	0.9584
Station194_SUR_ALL_assembly_NODE_1739_length_21408_cov_24.224231	VC_9_0	243	0.6815	1	0.6815	0.9584
Station196_SUR_ALL_assembly_NODE_1718_length_24119_cov_6.859874	VC_9_0	243	0.6815	1	0.6815	0.9584
Station196_SUR_ALL_assembly_NODE_2174_length_20582_cov_21.738637	VC_9_0	243	0.6815	1	0.6815	0.9584
Station201_DCM_ALL_assembly_NODE_681_length_45812_cov_13.880084	VC_9_0	243	0.6815	1	0.6815	0.9584
Station201_MES_ALL_assembly_NODE_1614_length_28564_cov_8.729173	VC_9_0	243	0.6815	1	0.6815	0.9584
Station205_MES_ALL_assembly_NODE_1184_length_31620_cov_46.887185	VC_9_0	243	0.6815	1	0.6815	0.9584
Station205_MES_ALL_assembly_NODE_2186_length_21923_cov_14.762987	VC_9_0	243	0.6815	1	0.6815	0.9584
Station205_SUR_ALL_assembly_NODE_930_length_33005_cov_265.802671	VC_9_0	243	0.6815	1	0.6815	0.9584
Station206_SUR_ALL_assembly_NODE_2825_length_20087_cov_101.229932	VC_9_0	243	0.6815	1	0.6815	0.9584
Station206_SUR_ALL_assembly_NODE_634_length_49175_cov_63.780965	VC_9_0	243	0.6815	1	0.6815	0.9584
Station206_SUR_ALL_assembly_NODE_675_length_47759_cov_5.003102	VC_9_0	243	0.6815	1	0.6815	0.9584
Station209_MES_ALL_assembly_NODE_1330_length_49909_cov_40.446504	VC_9_0	243	0.6815	1	0.6815	0.9584
Station209_MES_ALL_assembly_NODE_2103_length_35839_cov_87.226917	VC_9_0	243	0.6815	1	0.6815	0.9584
Station209_MES_ALL_assembly_NODE_2110_length_35716_cov_17.762878	VC_9_0	243	0.6815	1	0.6815	0.9584
Station209_MES_ALL_assembly_NODE_3817_length_22887_cov_28.390680	VC_9_0	243	0.6815	1	0.6815	0.9584
Station209_SUR_ALL_assembly_NODE_2851_length_25423_cov_3.912764	VC_9_0	243	0.6815	1	0.6815	0.9584
Station209_SUR_ALL_assembly_NODE_2963_length_24808_cov_20.755464	VC_9_0	243	0.6815	1	0.6815	0.9584
Station209_SUR_ALL_assembly_NODE_3208_length_23516_cov_20.078513	VC_9_0	243	0.6815	1	0.6815	0.9584
Station209_SUR_ALL_assembly_NODE_3496_length_22220_cov_24.737424	VC_9_0	243	0.6815	1	0.6815	0.9584
Station210_MES_ALL_assembly_NODE_3180_length_21356_cov_4.712924	VC_9_0	243	0.6815	1	0.6815	0.9584
Station210_SUR_ALL_assembly_NODE_1855_length_44801_cov_82.042417	VC_9_0	243	0.6815	1	0.6815	0.9584
Station210_SUR_ALL_assembly_NODE_4104_length_25300_cov_130.692810	VC_9_0	243	0.6815	1	0.6815	0.9584
Station22_SUR_ALL_assembly_NODE_281_length_40955_cov_139.717433	VC_9_0	243	0.6815	1	0.6815	0.9584
Station22_SUR_ALL_assembly_NODE_476_length_32080_cov_27.535925	VC_9_0	243	0.6815	1	0.6815	0.9584
Station22_SUR_ALL_assembly_NODE_480_length_32011_cov_6.455877	VC_9_0	243	0.6815	1	0.6815	0.9584
Station22_SUR_ALL_assembly_NODE_933_length_22922_cov_18.916736	VC_9_0	243	0.6815	1	0.6815	0.9584
Station23_DCM_ALL_assembly_NODE_425_length_26627_cov_17.769720	VC_9_0	243	0.6815	1	0.6815	0.9584
Station23_DCM_ALL_assembly_NODE_777_length_20071_cov_4.867156	VC_9_0	243	0.6815	1	0.6815	0.9584
Station25_DCM_ALL_assembly_NODE_1098_length_20410_cov_24.589192	VC_9_0	243	0.6815	1	0.6815	0.9584
Station25_DCM_ALL_assembly_NODE_326_length_46174_cov_23.453761	VC_9_0	243	0.6815	1	0.6815	0.9584
Station25_DCM_ALL_assembly_NODE_503_length_34761_cov_5.946032	VC_9_0	243	0.6815	1	0.6815	0.9584
Station25_SUR_ALL_assembly_NODE_1083_length_20519_cov_7.759627	VC_9_0	243	0.6815	1	0.6815	0.9584
Station25_SUR_ALL_assembly_NODE_1116_length_20253_cov_44.912170	VC_9_0	243	0.6815	1	0.6815	0.9584
Station25_SUR_ALL_assembly_NODE_1118_length_20224_cov_68.688433	VC_9_0	243	0.6815	1	0.6815	0.9584
Station25_SUR_ALL_assembly_NODE_703_length_26066_cov_3.954827	VC_9_0	243	0.6815	1	0.6815	0.9584
Station25_SUR_ALL_assembly_NODE_807_length_24370_cov_17.376475	VC_9_0	243	0.6815	1	0.6815	0.9584
Station25_SUR_ALL_assembly_NODE_875_length_23426_cov_13.708998	VC_9_0	243	0.6815	1	0.6815	0.9584
Station30_DCM_ALL_assembly_NODE_183_length_47018_cov_6.980815	VC_9_0	243	0.6815	1	0.6815	0.9584
Station30_DCM_ALL_assembly_NODE_614_length_25195_cov_44.772673	VC_9_0	243	0.6815	1	0.6815	0.9584
Station30_DCM_ALL_assembly_NODE_750_length_22217_cov_12.658199	VC_9_0	243	0.6815	1	0.6815	0.9584
Station31_SUR_ALL_assembly_NODE_1654_length_21674_cov_5.112031	VC_9_0	243	0.6815	1	0.6815	0.9584
Station32_SUR_ALL_assembly_NODE_129_length_50193_cov_15.753879	VC_9_0	243	0.6815	1	0.6815	0.9584
Station32_SUR_ALL_assembly_NODE_168_length_44742_cov_34.929196	VC_9_0	243	0.6815	1	0.6815	0.9584
Station32_SUR_ALL_assembly_NODE_593_length_23649_cov_4.923370	VC_9_0	243	0.6815	1	0.6815	0.9584
Station34_DCM_ALL_assembly_NODE_731_length_22345_cov_5.335173	VC_9_0	243	0.6815	1	0.6815	0.9584
Station34_SUR_ALL_assembly_NODE_291_length_41912_cov_9.395394	VC_9_0	243	0.6815	1	0.6815	0.9584
Station34_SUR_ALL_assembly_NODE_617_length_27048_cov_5.230023	VC_9_0	243	0.6815	1	0.6815	0.9584
Station34_SUR_ALL_assembly_NODE_837_length_22376_cov_4.523722	VC_9_0	243	0.6815	1	0.6815	0.9584
Station36_DCM_ALL_assembly_NODE_437_length_20287_cov_18.458432	VC_9_0	243	0.6815	1	0.6815	0.9584
Station36_SUR_ALL_assembly_NODE_609_length_21883_cov_6.746060	VC_9_0	243	0.6815	1	0.6815	0.9584
Station42_SUR_ALL_assembly_NODE_423_length_30774_cov_5.132784	VC_9_0	243	0.6815	1	0.6815	0.9584
Station45_SUR_ALL_assembly_NODE_448_length_25266_cov_17.556067	VC_9_0	243	0.6815	1	0.6815	0.9584
Station45_SUR_ALL_assembly_NODE_470_length_24566_cov_38.966994	VC_9_0	243	0.6815	1	0.6815	0.9584
Station45_SUR_ALL_assembly_NODE_529_length_23013_cov_10.893806	VC_9_0	243	0.6815	1	0.6815	0.9584
Station46_SUR_ALL_assembly_NODE_455_length_30239_cov_9.014279	VC_9_0	243	0.6815	1	0.6815	0.9584
Station48_SUR_ALL_assembly_NODE_291_length_26085_cov_33.105417	VC_9_0	243	0.6815	1	0.6815	0.9584
Station48_SUR_ALL_assembly_NODE_304_length_25580_cov_11.979079	VC_9_0	243	0.6815	1	0.6815	0.9584
Station48_SUR_ALL_assembly_NODE_314_length_25171_cov_15.715401	VC_9_0	243	0.6815	1	0.6815	0.9584
Station48_SUR_ALL_assembly_NODE_374_length_22749_cov_3.626465	VC_9_0	243	0.6815	1	0.6815	0.9584
Station52_DCM_ALL_assembly_NODE_265_length_31612_cov_6.223500	VC_9_0	243	0.6815	1	0.6815	0.9584
Station52_DCM_ALL_assembly_NODE_309_length_29248_cov_18.431987	VC_9_0	243	0.6815	1	0.6815	0.9584
Station52_DCM_ALL_assembly_NODE_393_length_25862_cov_35.053048	VC_9_0	243	0.6815	1	0.6815	0.9584
Station52_DCM_ALL_assembly_NODE_560_length_21118_cov_39.759483	VC_9_0	243	0.6815	1	0.6815	0.9584
Station52_DCM_ALL_assembly_NODE_72_length_53816_cov_18.378044	VC_9_0	243	0.6815	1	0.6815	0.9584
Station52_SUR_ALL_assembly_NODE_69_length_51145_cov_20.899393	VC_9_0	243	0.6815	1	0.6815	0.9584
Station64_DCM_ALL_assembly_NODE_55_length_54231_cov_4.499372	VC_9_0	243	0.6815	1	0.6815	0.9584
Station64_SUR_ALL_assembly_NODE_259_length_56559_cov_8.352187	VC_9_0	243	0.6815	1	0.6815	0.9584
Station64_SUR_ALL_assembly_NODE_491_length_38318_cov_8.032773	VC_9_0	243	0.6815	1	0.6815	0.9584
Station64_SUR_ALL_assembly_NODE_772_length_27971_cov_7.458948	VC_9_0	243	0.6815	1	0.6815	0.9584
Station65_DCM_ALL_assembly_NODE_702_length_28587_cov_8.458643	VC_9_0	243	0.6815	1	0.6815	0.9584
Station65_SUR_ALL_assembly_NODE_882_length_23519_cov_9.296284	VC_9_0	243	0.6815	1	0.6815	0.9584
Station66_SUR_ALL_assembly_NODE_921_length_22639_cov_4.652630	VC_9_0	243	0.6815	1	0.6815	0.9584
Station67_SUR_ALL_assembly_NODE_1021_length_22390_cov_14.316633	VC_9_0	243	0.6815	1	0.6815	0.9584
Station67_SUR_ALL_assembly_NODE_218_length_50168_cov_41.016323	VC_9_0	243	0.6815	1	0.6815	0.9584
Station67_SUR_ALL_assembly_NODE_756_length_26678_cov_42.134508	VC_9_0	243	0.6815	1	0.6815	0.9584
Station67_SUR_ALL_assembly_NODE_851_length_24778_cov_11.354690	VC_9_0	243	0.6815	1	0.6815	0.9584
Station68_DCM_ALL_assembly_NODE_150_length_39275_cov_15.077613	VC_9_0	243	0.6815	1	0.6815	0.9584
Station68_DCM_ALL_assembly_NODE_258_length_31964_cov_9.174151	VC_9_0	243	0.6815	1	0.6815	0.9584
Station68_DCM_ALL_assembly_NODE_369_length_26731_cov_4.129180	VC_9_0	243	0.6815	1	0.6815	0.9584
Station68_DCM_ALL_assembly_NODE_461_length_23479_cov_14.993895	VC_9_0	243	0.6815	1	0.6815	0.9584
Station68_DCM_ALL_assembly_NODE_539_length_21284_cov_4.830515	VC_9_0	243	0.6815	1	0.6815	0.9584
Station68_DCM_ALL_assembly_NODE_84_length_48681_cov_16.685559	VC_9_0	243	0.6815	1	0.6815	0.9584
Station68_SUR_ALL_assembly_NODE_1208_length_21237_cov_3.945142	VC_9_0	243	0.6815	1	0.6815	0.9584
Station68_SUR_ALL_assembly_NODE_361_length_42035_cov_10.530705	VC_9_0	243	0.6815	1	0.6815	0.9584
Station68_SUR_ALL_assembly_NODE_512_length_35669_cov_12.941624	VC_9_0	243	0.6815	1	0.6815	0.9584
Station68_SUR_ALL_assembly_NODE_661_length_30693_cov_6.459919	VC_9_0	243	0.6815	1	0.6815	0.9584
Station68_SUR_ALL_assembly_NODE_888_length_25896_cov_8.546999	VC_9_0	243	0.6815	1	0.6815	0.9584
Station70_SUR_ALL_assembly_NODE_1040_length_21905_cov_5.468787	VC_9_0	243	0.6815	1	0.6815	0.9584
Station70_SUR_ALL_assembly_NODE_1075_length_21580_cov_45.398699	VC_9_0	243	0.6815	1	0.6815	0.9584
Station70_SUR_ALL_assembly_NODE_506_length_34782_cov_18.988338	VC_9_0	243	0.6815	1	0.6815	0.9584
Station72_DCM_ALL_assembly_NODE_136_length_46857_cov_24.472886	VC_9_0	243	0.6815	1	0.6815	0.9584
Station72_DCM_ALL_assembly_NODE_422_length_30644_cov_4.043185	VC_9_0	243	0.6815	1	0.6815	0.9584
Station72_DCM_ALL_assembly_NODE_450_length_29008_cov_18.929196	VC_9_0	243	0.6815	1	0.6815	0.9584
Station72_DCM_ALL_assembly_NODE_598_length_24688_cov_5.241140	VC_9_0	243	0.6815	1	0.6815	0.9584
Station72_DCM_ALL_assembly_NODE_796_length_20984_cov_14.730900	VC_9_0	243	0.6815	1	0.6815	0.9584
Station72_DCM_ALL_assembly_NODE_96_length_53747_cov_6.088970	VC_9_0	243	0.6815	1	0.6815	0.9584
Station72_MES_ALL_assembly_NODE_678_length_30358_cov_158.353430	VC_9_0	243	0.6815	1	0.6815	0.9584
Station72_MES_ALL_assembly_NODE_808_length_26782_cov_5.630411	VC_9_0	243	0.6815	1	0.6815	0.9584
Station72_SUR_ALL_assembly_NODE_268_length_37717_cov_10.316154	VC_9_0	243	0.6815	1	0.6815	0.9584
Station72_SUR_ALL_assembly_NODE_757_length_20033_cov_80.625488	VC_9_0	243	0.6815	1	0.6815	0.9584
Station76_DCM_ALL_assembly_NODE_906_length_26984_cov_5.323443	VC_9_0	243	0.6815	1	0.6815	0.9584
Station78_DCM_ALL_assembly_NODE_785_length_25047_cov_7.761604	VC_9_0	243	0.6815	1	0.6815	0.9584
Station78_DCM_ALL_assembly_NODE_848_length_23906_cov_4.471091	VC_9_0	243	0.6815	1	0.6815	0.9584
Station82_DCM_COMBINED_FINAL_NODE_1455_length_24208_cov_5.426945	VC_9_0	243	0.6815	1	0.6815	0.9584
Station82_SUR_COMBINED_FINAL_NODE_1720_length_20584_cov_11.342150	VC_9_0	243	0.6815	1	0.6815	0.9584
Station84_SUR_COMBINED_FINAL_NODE_2043_length_22195_cov_30.513324	VC_9_0	243	0.6815	1	0.6815	0.9584
Station85_SUR_COMBINED_FINAL_NODE_1038_length_29783_cov_70.725747	VC_9_0	243	0.6815	1	0.6815	0.9584
Station85_SUR_COMBINED_FINAL_NODE_1528_length_21814_cov_13.376488	VC_9_0	243	0.6815	1	0.6815	0.9584
Tp1_111_SUR_0-0d2_scaffold74205_1	VC_9_0	243	0.6815	1	0.6815	0.9584
Tp1_123_DCM_0-0d2_scaffold42540_1	VC_9_0	243	0.6815	1	0.6815	0.9584
Tp1_123_DCM_0-0d2_scaffold49364_2	VC_9_0	243	0.6815	1	0.6815	0.9584
Tp1_124_SUR_0-0d2_scaffold41446_1	VC_9_0	243	0.6815	1	0.6815	0.9584
Tp1_22_SUR_0-0d2_scaffold1509_1	VC_9_0	243	0.6815	1	0.6815	0.9584
CRP-3	VC_6_0	68	0.2577	1	0.2577	0.9939
GOV_bin_5207_contig-100_0	VC_6_0	68	0.2577	1	0.2577	0.9939
GOV_bin_5688_contig-100_0	VC_6_0	68	0.2577	1	0.2577	0.9939
Station100_DCM_ALL_assembly_NODE_521_length_30931_cov_10.455823	VC_6_0	68	0.2577	1	0.2577	0.9939
Station102_DCM_ALL_assembly_NODE_223_length_46690_cov_5.975319	VC_6_0	68	0.2577	1	0.2577	0.9939
Station111_SUR_ALL_assembly_NODE_542_length_24255_cov_3.059421	VC_6_0	68	0.2577	1	0.2577	0.9939
Station163_SUR_ALL_assembly_NODE_1325_length_24763_cov_17.570058	VC_6_0	68	0.2577	1	0.2577	0.9939
Station168_DCM_ALL_assembly_NODE_1332_length_51622_cov_8.098222	VC_6_0	68	0.2577	1	0.2577	0.9939
Station168_DCM_ALL_assembly_NODE_3445_length_25191_cov_31.316757	VC_6_0	68	0.2577	1	0.2577	0.9939
Station168_IZZ_ALL_assembly_NODE_1362_length_48711_cov_4.802409	VC_6_0	68	0.2577	1	0.2577	0.9939
Station168_IZZ_ALL_assembly_NODE_3066_length_29458_cov_21.764140	VC_6_0	68	0.2577	1	0.2577	0.9939
Station168_IZZ_ALL_assembly_NODE_3390_length_27552_cov_7.424992	VC_6_0	68	0.2577	1	0.2577	0.9939
Station180_SUR_ALL_assembly_NODE_2854_length_33848_cov_7.943568	VC_6_0	68	0.2577	1	0.2577	0.9939
Station180_SUR_ALL_assembly_NODE_4511_length_23796_cov_3.880586	VC_6_0	68	0.2577	1	0.2577	0.9939
Station189_DCM_ALL_assembly_NODE_1146_length_31004_cov_5.439142	VC_6_0	68	0.2577	1	0.2577	0.9939
Station189_DCM_ALL_assembly_NODE_2342_length_20834_cov_22.720006	VC_6_0	68	0.2577	1	0.2577	0.9939
Station189_DCM_ALL_assembly_NODE_813_length_36820_cov_4.891119	VC_6_0	68	0.2577	1	0.2577	0.9939
Station193_SUR_ALL_assembly_NODE_1745_length_23116_cov_7.667230	VC_6_0	68	0.2577	1	0.2577	0.9939
Station193_SUR_ALL_assembly_NODE_602_length_44751_cov_3.222951	VC_6_0	68	0.2577	1	0.2577	0.9939
Station194_DCM_ALL_assembly_NODE_587_length_53807_cov_7.654171	VC_6_0	68	0.2577	1	0.2577	0.9939
Station196_SUR_ALL_assembly_NODE_1440_length_27228_cov_8.763147	VC_6_0	68	0.2577	1	0.2577	0.9939
Station201_DCM_ALL_assembly_NODE_962_length_37962_cov_20.136439	VC_6_0	68	0.2577	1	0.2577	0.9939
Station201_SUR_ALL_assembly_NODE_1768_length_28179_cov_9.653677	VC_6_0	68	0.2577	1	0.2577	0.9939
Station201_SUR_ALL_assembly_NODE_899_length_42749_cov_5.361643	VC_6_0	68	0.2577	1	0.2577	0.9939
Station205_MES_ALL_assembly_NODE_2375_length_20904_cov_5.254305	VC_6_0	68	0.2577	1	0.2577	0.9939
Station205_SUR_ALL_assembly_NODE_436_length_52957_cov_47.927848	VC_6_0	68	0.2577	1	0.2577	0.9939
Station206_SUR_ALL_assembly_NODE_1041_length_37544_cov_46.250020	VC_6_0	68	0.2577	1	0.2577	0.9939
Station206_SUR_ALL_assembly_NODE_1689_length_28196_cov_54.593227	VC_6_0	68	0.2577	1	0.2577	0.9939
Station206_SUR_ALL_assembly_NODE_1715_length_28037_cov_85.601208	VC_6_0	68	0.2577	1	0.2577	0.9939
Station206_SUR_ALL_assembly_NODE_2455_length_22080_cov_7.228059	VC_6_0	68	0.2577	1	0.2577	0.9939
Station206_SUR_ALL_assembly_NODE_2712_length_20721_cov_55.568518	VC_6_0	68	0.2577	1	0.2577	0.9939
Station206_SUR_ALL_assembly_NODE_681_length_47508_cov_18.322382	VC_6_0	68	0.2577	1	0.2577	0.9939
Station206_SUR_ALL_assembly_NODE_861_length_42147_cov_5.200323	VC_6_0	68	0.2577	1	0.2577	0.9939
Station208_SUR_ALL_assembly_NODE_1852_length_21906_cov_13.266304	VC_6_0	68	0.2577	1	0.2577	0.9939
Station209_MES_ALL_assembly_NODE_4476_length_20296_cov_5.616472	VC_6_0	68	0.2577	1	0.2577	0.9939
Station209_SUR_ALL_assembly_NODE_2174_length_30535_cov_16.402428	VC_6_0	68	0.2577	1	0.2577	0.9939
Station209_SUR_ALL_assembly_NODE_2453_length_28169_cov_5.461870	VC_6_0	68	0.2577	1	0.2577	0.9939
Station209_SUR_ALL_assembly_NODE_2770_length_25986_cov_4.157148	VC_6_0	68	0.2577	1	0.2577	0.9939
Station209_SUR_ALL_assembly_NODE_3500_length_22214_cov_4.643305	VC_6_0	68	0.2577	1	0.2577	0.9939
Station209_SUR_ALL_assembly_NODE_3781_length_21160_cov_4.208908	VC_6_0	68	0.2577	1	0.2577	0.9939
Station210_SUR_ALL_assembly_NODE_1500_length_51740_cov_18.839857	VC_6_0	68	0.2577	1	0.2577	0.9939
Station23_DCM_ALL_assembly_NODE_465_length_25755_cov_3.925837	VC_6_0	68	0.2577	1	0.2577	0.9939
Station32_SUR_ALL_assembly_NODE_101_length_54290_cov_10.882751	VC_6_0	68	0.2577	1	0.2577	0.9939
Station36_DCM_ALL_assembly_NODE_129_length_36364_cov_6.555895	VC_6_0	68	0.2577	1	0.2577	0.9939
Station36_DCM_ALL_assembly_NODE_369_length_22057_cov_4.602445	VC_6_0	68	0.2577	1	0.2577	0.9939
Station36_DCM_ALL_assembly_NODE_45_length_54471_cov_30.368145	VC_6_0	68	0.2577	1	0.2577	0.9939
Station36_SUR_ALL_assembly_NODE_268_length_39182_cov_9.324993	VC_6_0	68	0.2577	1	0.2577	0.9939
Station65_DCM_ALL_assembly_NODE_395_length_40135_cov_5.301896	VC_6_0	68	0.2577	1	0.2577	0.9939
Station67_SUR_ALL_assembly_NODE_1105_length_21164_cov_2.718082	VC_6_0	68	0.2577	1	0.2577	0.9939
Station67_SUR_ALL_assembly_NODE_288_length_43973_cov_16.664329	VC_6_0	68	0.2577	1	0.2577	0.9939
Station67_SUR_ALL_assembly_NODE_441_length_35496_cov_8.333399	VC_6_0	68	0.2577	1	0.2577	0.9939
Station67_SUR_ALL_assembly_NODE_686_length_28309_cov_53.656296	VC_6_0	68	0.2577	1	0.2577	0.9939
Station67_SUR_ALL_assembly_NODE_965_length_23125_cov_47.268747	VC_6_0	68	0.2577	1	0.2577	0.9939
Station82_DCM_COMBINED_FINAL_NODE_1096_length_29282_cov_13.164540	VC_6_0	68	0.2577	1	0.2577	0.9939
Station82_DCM_COMBINED_FINAL_NODE_1360_length_25426_cov_28.852075	VC_6_0	68	0.2577	1	0.2577	0.9939
Station82_DCM_COMBINED_FINAL_NODE_1505_length_23555_cov_20.395489	VC_6_0	68	0.2577	1	0.2577	0.9939
Station82_DCM_COMBINED_FINAL_NODE_1839_length_20527_cov_7.790739	VC_6_0	68	0.2577	1	0.2577	0.9939
Station82_DCM_COMBINED_FINAL_NODE_388_length_55124_cov_93.429498	VC_6_0	68	0.2577	1	0.2577	0.9939
Station82_SUR_COMBINED_FINAL_NODE_1214_length_26431_cov_20.014862	VC_6_0	68	0.2577	1	0.2577	0.9939
Station82_SUR_COMBINED_FINAL_NODE_474_length_48819_cov_5.425232	VC_6_0	68	0.2577	1	0.2577	0.9939
Station82_SUR_COMBINED_FINAL_NODE_669_length_39520_cov_4.827391	VC_6_0	68	0.2577	1	0.2577	0.9939
Station84_SUR_COMBINED_FINAL_NODE_786_length_46866_cov_5.412745	VC_6_0	68	0.2577	1	0.2577	0.9939
Station85_DCM_COMBINED_FINAL_NODE_1263_length_26521_cov_14.316444	VC_6_0	68	0.2577	1	0.2577	0.9939
Station85_DCM_COMBINED_FINAL_NODE_1662_length_22735_cov_34.807055	VC_6_0	68	0.2577	1	0.2577	0.9939
Station85_DCM_COMBINED_FINAL_NODE_610_length_39663_cov_495.659109	VC_6_0	68	0.2577	1	0.2577	0.9939
Station85_SUR_COMBINED_FINAL_NODE_1420_length_22753_cov_6.697374	VC_6_0	68	0.2577	1	0.2577	0.9939
Station85_SUR_COMBINED_FINAL_NODE_1680_length_20479_cov_5.135527	VC_6_0	68	0.2577	1	0.2577	0.9939
Tp1_32_SUR_0-0d2_scaffold144765_1	VC_6_0	68	0.2577	1	0.2577	0.9939
CRP-4	VC_8_0	94	0.5845	1	0.5845	0.9982
CRP-5	VC_8_0	94	0.5845	1	0.5845	0.9982
P12053L	VC_8_0	94	0.5845	1	0.5845	0.9982
GOV_bin_1168_contig-100_1	VC_8_0	94	0.5845	1	0.5845	0.9982
GOV_bin_2534_contig-100_0	VC_8_0	94	0.5845	1	0.5845	0.9982
GOV_bin_4992_contig-100_2	VC_8_0	94	0.5845	1	0.5845	0.9982
GOV_bin_5020_contig-100_1	VC_8_0	94	0.5845	1	0.5845	0.9982
GOV_bin_6729_contig-100_0	VC_8_0	94	0.5845	1	0.5845	0.9982
ICBM1	VC_8_0	94	0.5845	1	0.5845	0.9982
ICBM2	VC_8_0	94	0.5845	1	0.5845	0.9982
SIO1	VC_8_0	94	0.5845	1	0.5845	0.9982
Station100_DCM_ALL_assembly_NODE_243_length_42823_cov_26.084339	VC_8_0	94	0.5845	1	0.5845	0.9982
Station100_DCM_ALL_assembly_NODE_279_length_40281_cov_7.386044	VC_8_0	94	0.5845	1	0.5845	0.9982
Station102_SUR_ALL_assembly_NODE_297_length_39475_cov_7.635819	VC_8_0	94	0.5845	1	0.5845	0.9982
Station109_DCM_ALL_assembly_NODE_188_length_37245_cov_26.447432	VC_8_0	94	0.5845	1	0.5845	0.9982
Station124_SUR_ALL_assembly_NODE_628_length_25619_cov_5.391879	VC_8_0	94	0.5845	1	0.5845	0.9982
Station155_DCM_ALL_assembly_NODE_1620_length_36811_cov_7.400560	VC_8_0	94	0.5845	1	0.5845	0.9982
Station155_MES_ALL_assembly_NODE_1533_length_43966_cov_51.421352	VC_8_0	94	0.5845	1	0.5845	0.9982
Station158_MES_ALL_assembly_NODE_1885_length_35829_cov_4.692850	VC_8_0	94	0.5845	1	0.5845	0.9982
Station168_DCM_ALL_assembly_NODE_1854_length_40794_cov_298.533027	VC_8_0	94	0.5845	1	0.5845	0.9982
Station168_DCM_ALL_assembly_NODE_2428_length_33526_cov_7.366466	VC_8_0	94	0.5845	1	0.5845	0.9982
Station168_IZZ_ALL_assembly_NODE_3058_length_29478_cov_12.813479	VC_8_0	94	0.5845	1	0.5845	0.9982
Station168_SUR_ALL_assembly_NODE_1677_length_39944_cov_12.830455	VC_8_0	94	0.5845	1	0.5845	0.9982
Station168_SUR_ALL_assembly_NODE_1755_length_38642_cov_11.848757	VC_8_0	94	0.5845	1	0.5845	0.9982
Station175_SUR_ALL_assembly_NODE_2415_length_33214_cov_8.408758	VC_8_0	94	0.5845	1	0.5845	0.9982
Station175_SUR_ALL_assembly_NODE_4540_length_21147_cov_10.860326	VC_8_0	94	0.5845	1	0.5845	0.9982
Station178_SUR_ALL_assembly_NODE_2235_length_31939_cov_4.673284	VC_8_0	94	0.5845	1	0.5845	0.9982
Station180_SUR_ALL_assembly_NODE_1959_length_43979_cov_12.996039	VC_8_0	94	0.5845	1	0.5845	0.9982
Station180_SUR_ALL_assembly_NODE_4508_length_23810_cov_7.182656	VC_8_0	94	0.5845	1	0.5845	0.9982
Station180_SUR_ALL_assembly_NODE_4697_length_23036_cov_13.380227	VC_8_0	94	0.5845	1	0.5845	0.9982
Station180_SUR_ALL_assembly_NODE_5506_length_20445_cov_14.393771	VC_8_0	94	0.5845	1	0.5845	0.9982
Station180_ZZZ_ALL_assembly_NODE_2026_length_29444_cov_14.773691	VC_8_0	94	0.5845	1	0.5845	0.9982
Station188_DCM_ALL_assembly_NODE_1377_length_34612_cov_39.125503	VC_8_0	94	0.5845	1	0.5845	0.9982
Station188_DCM_ALL_assembly_NODE_2183_length_26467_cov_4.664281	VC_8_0	94	0.5845	1	0.5845	0.9982
Station188_SUR_ALL_assembly_NODE_1714_length_32427_cov_60.039880	VC_8_0	94	0.5845	1	0.5845	0.9982
Station188_SUR_ALL_assembly_NODE_2007_length_28860_cov_8.076028	VC_8_0	94	0.5845	1	0.5845	0.9982
Station189_DCM_ALL_assembly_NODE_2096_length_22208_cov_163.669164	VC_8_0	94	0.5845	1	0.5845	0.9982
Station189_DCM_ALL_assembly_NODE_2389_length_20578_cov_68.948058	VC_8_0	94	0.5845	1	0.5845	0.9982
Station189_DCM_ALL_assembly_NODE_601_length_42339_cov_8.736401	VC_8_0	94	0.5845	1	0.5845	0.9982
Station189_MES_ALL_assembly_NODE_1404_length_36729_cov_43.172029	VC_8_0	94	0.5845	1	0.5845	0.9982
Station191_SUR_ALL_assembly_NODE_1025_length_25451_cov_5.032525	VC_8_0	94	0.5845	1	0.5845	0.9982
Station191_SUR_ALL_assembly_NODE_1077_length_24702_cov_62.561975	VC_8_0	94	0.5845	1	0.5845	0.9982
Station191_SUR_ALL_assembly_NODE_1482_length_20494_cov_52.589266	VC_8_0	94	0.5845	1	0.5845	0.9982
Station191_SUR_ALL_assembly_NODE_620_length_33114_cov_3.200097	VC_8_0	94	0.5845	1	0.5845	0.9982
Station193_SUR_ALL_assembly_NODE_1594_length_24234_cov_2893.446255	VC_8_0	94	0.5845	1	0.5845	0.9982
Station193_SUR_ALL_assembly_NODE_2059_length_21030_cov_122.471800	VC_8_0	94	0.5845	1	0.5845	0.9982
Station193_SUR_ALL_assembly_NODE_642_length_43431_cov_31.241055	VC_8_0	94	0.5845	1	0.5845	0.9982
Station193_SUR_ALL_assembly_NODE_929_length_33715_cov_445.764914	VC_8_0	94	0.5845	1	0.5845	0.9982
Station194_DCM_ALL_assembly_NODE_1818_length_25857_cov_14.748198	VC_8_0	94	0.5845	1	0.5845	0.9982
Station194_DCM_ALL_assembly_NODE_1907_length_25091_cov_53.134047	VC_8_0	94	0.5845	1	0.5845	0.9982
Station194_SUR_ALL_assembly_NODE_1559_length_23145_cov_125.118103	VC_8_0	94	0.5845	1	0.5845	0.9982
Station194_SUR_ALL_assembly_NODE_1759_length_21304_cov_5.501247	VC_8_0	94	0.5845	1	0.5845	0.9982
Station196_SUR_ALL_assembly_NODE_1618_length_25139_cov_30.965675	VC_8_0	94	0.5845	1	0.5845	0.9982
Station201_DCM_ALL_assembly_NODE_1300_length_32395_cov_1240.456401	VC_8_0	94	0.5845	1	0.5845	0.9982
Station201_DCM_ALL_assembly_NODE_1854_length_26532_cov_1099.606073	VC_8_0	94	0.5845	1	0.5845	0.9982
Station201_DCM_ALL_assembly_NODE_2633_length_21519_cov_28.985511	VC_8_0	94	0.5845	1	0.5845	0.9982
Station201_DCM_ALL_assembly_NODE_2688_length_21319_cov_33.706029	VC_8_0	94	0.5845	1	0.5845	0.9982
Station201_MES_ALL_assembly_NODE_1032_length_38238_cov_9.712018	VC_8_0	94	0.5845	1	0.5845	0.9982
Station201_SUR_ALL_assembly_NODE_1568_length_30509_cov_713.757536	VC_8_0	94	0.5845	1	0.5845	0.9982
Station201_SUR_ALL_assembly_NODE_1587_length_30318_cov_34.838615	VC_8_0	94	0.5845	1	0.5845	0.9982
Station201_SUR_ALL_assembly_NODE_1615_length_29974_cov_185.742070	VC_8_0	94	0.5845	1	0.5845	0.9982
Station201_SUR_ALL_assembly_NODE_1901_length_26684_cov_426.009801	VC_8_0	94	0.5845	1	0.5845	0.9982
Station201_SUR_ALL_assembly_NODE_2216_length_24201_cov_19.819515	VC_8_0	94	0.5845	1	0.5845	0.9982
Station201_SUR_ALL_assembly_NODE_2682_length_21403_cov_4.900506	VC_8_0	94	0.5845	1	0.5845	0.9982
Station205_MES_ALL_assembly_NODE_2108_length_22428_cov_40.880481	VC_8_0	94	0.5845	1	0.5845	0.9982
Station205_MES_ALL_assembly_NODE_788_length_39660_cov_22.957051	VC_8_0	94	0.5845	1	0.5845	0.9982
Station205_SUR_ALL_assembly_NODE_1039_length_31094_cov_2178.237282	VC_8_0	94	0.5845	1	0.5845	0.9982
Station205_SUR_ALL_assembly_NODE_1379_length_25766_cov_188.419937	VC_8_0	94	0.5845	1	0.5845	0.9982
Station205_SUR_ALL_assembly_NODE_646_length_41455_cov_8.397126	VC_8_0	94	0.5845	1	0.5845	0.9982
Station206_MES_ALL_assembly_NODE_1715_length_39630_cov_75.092685	VC_8_0	94	0.5845	1	0.5845	0.9982
Station206_SUR_ALL_assembly_NODE_1114_length_36094_cov_106.692694	VC_8_0	94	0.5845	1	0.5845	0.9982
Station206_SUR_ALL_assembly_NODE_1534_length_30309_cov_15.623422	VC_8_0	94	0.5845	1	0.5845	0.9982
Station209_MES_ALL_assembly_NODE_2313_length_33437_cov_12.084147	VC_8_0	94	0.5845	1	0.5845	0.9982
Station209_MES_ALL_assembly_NODE_3992_length_22197_cov_39.752326	VC_8_0	94	0.5845	1	0.5845	0.9982
Station209_SUR_ALL_assembly_NODE_1794_length_34376_cov_90.060837	VC_8_0	94	0.5845	1	0.5845	0.9982
Station209_SUR_ALL_assembly_NODE_1954_length_32598_cov_36.148050	VC_8_0	94	0.5845	1	0.5845	0.9982
Station209_SUR_ALL_assembly_NODE_2064_length_31514_cov_11.168155	VC_8_0	94	0.5845	1	0.5845	0.9982
Station209_SUR_ALL_assembly_NODE_2805_length_25777_cov_9.513374	VC_8_0	94	0.5845	1	0.5845	0.9982
Station209_SUR_ALL_assembly_NODE_3285_length_23124_cov_37.238762	VC_8_0	94	0.5845	1	0.5845	0.9982
Station210_SUR_ALL_assembly_NODE_5050_length_21998_cov_4.423415	VC_8_0	94	0.5845	1	0.5845	0.9982
Station23_DCM_ALL_assembly_NODE_121_length_42133_cov_12.335805	VC_8_0	94	0.5845	1	0.5845	0.9982
Station23_DCM_ALL_assembly_NODE_165_length_38135_cov_5.623634	VC_8_0	94	0.5845	1	0.5845	0.9982
Station38_SUR_ALL_assembly_NODE_81_length_45578_cov_4.030358	VC_8_0	94	0.5845	1	0.5845	0.9982
Station66_SUR_ALL_assembly_NODE_419_length_41940_cov_4.450997	VC_8_0	94	0.5845	1	0.5845	0.9982
Station67_SUR_ALL_assembly_NODE_330_length_41951_cov_5.943121	VC_8_0	94	0.5845	1	0.5845	0.9982
Station67_SUR_ALL_assembly_NODE_345_length_41118_cov_26.021309	VC_8_0	94	0.5845	1	0.5845	0.9982
Station67_SUR_ALL_assembly_NODE_901_length_24067_cov_7.641054	VC_8_0	94	0.5845	1	0.5845	0.9982
Station78_DCM_ALL_assembly_NODE_351_length_37259_cov_35.667133	VC_8_0	94	0.5845	1	0.5845	0.9982
Station82_DCM_COMBINED_FINAL_NODE_1463_length_24059_cov_13.816281	VC_8_0	94	0.5845	1	0.5845	0.9982
Station82_DCM_COMBINED_FINAL_NODE_801_length_35880_cov_10.940712	VC_8_0	94	0.5845	1	0.5845	0.9982
Station84_SUR_COMBINED_FINAL_NODE_2274_length_20260_cov_8.005197	VC_8_0	94	0.5845	1	0.5845	0.9982
Station85_DCM_COMBINED_FINAL_NODE_1007_length_30220_cov_6.319741	VC_8_0	94	0.5845	1	0.5845	0.9982
Station85_SUR_COMBINED_FINAL_NODE_1076_length_28822_cov_179.787013	VC_8_0	94	0.5845	1	0.5845	0.9982
Tp1_124_DCM_0-0d2_scaffold2117_1	VC_8_0	94	0.5845	1	0.5845	0.9982
CRP-6	VC_11_0	53	0.5492	1	0.5492	1
GOV_bin_4028_contig-100_0	VC_11_0	53	0.5492	1	0.5492	1
GOV_bin_5647_contig-100_0	VC_11_0	53	0.5492	1	0.5492	1
Station155_MES_ALL_assembly_NODE_2165_length_35151_cov_53.272481	VC_11_0	53	0.5492	1	0.5492	1
Station155_MES_ALL_assembly_NODE_4407_length_21531_cov_4.813466	VC_11_0	53	0.5492	1	0.5492	1
Station155_MES_ALL_assembly_NODE_4729_length_20508_cov_4.849509	VC_11_0	53	0.5492	1	0.5492	1
Station155_MES_ALL_assembly_NODE_4864_length_20135_cov_6.027739	VC_11_0	53	0.5492	1	0.5492	1
Station168_DCM_ALL_assembly_NODE_2753_length_30288_cov_7.966427	VC_11_0	53	0.5492	1	0.5492	1
Station168_DCM_ALL_assembly_NODE_3564_length_24522_cov_375.203008	VC_11_0	53	0.5492	1	0.5492	1
Station168_SUR_ALL_assembly_NODE_1656_length_40488_cov_47.034947	VC_11_0	53	0.5492	1	0.5492	1
Station173_DCM_ALL_assembly_NODE_2262_length_35898_cov_19.079792	VC_11_0	53	0.5492	1	0.5492	1
Station173_DCM_ALL_assembly_NODE_3488_length_25953_cov_59.048421	VC_11_0	53	0.5492	1	0.5492	1
Station175_ZZZ_ALL_assembly_NODE_1230_length_35627_cov_330.097774	VC_11_0	53	0.5492	1	0.5492	1
Station180_SUR_ALL_assembly_NODE_1737_length_47751_cov_13.640452	VC_11_0	53	0.5492	1	0.5492	1
Station180_SUR_ALL_assembly_NODE_2208_length_40311_cov_30.808302	VC_11_0	53	0.5492	1	0.5492	1
Station188_DCM_ALL_assembly_NODE_1403_length_34242_cov_27.274958	VC_11_0	53	0.5492	1	0.5492	1
Station188_SUR_ALL_assembly_NODE_3154_length_20146_cov_79.168434	VC_11_0	53	0.5492	1	0.5492	1
Station189_MES_ALL_assembly_NODE_925_length_45212_cov_15.972186	VC_11_0	53	0.5492	1	0.5492	1
Station191_SUR_ALL_assembly_NODE_926_length_26732_cov_27.155752	VC_11_0	53	0.5492	1	0.5492	1
Station193_SUR_ALL_assembly_NODE_1125_length_30397_cov_288.713862	VC_11_0	53	0.5492	1	0.5492	1
Station193_SUR_ALL_assembly_NODE_984_length_32857_cov_12.732150	VC_11_0	53	0.5492	1	0.5492	1
Station196_SUR_ALL_assembly_NODE_779_length_41861_cov_19.806415	VC_11_0	53	0.5492	1	0.5492	1
Station201_DCM_ALL_assembly_NODE_619_length_48364_cov_5.926970	VC_11_0	53	0.5492	1	0.5492	1
Station201_DCM_ALL_assembly_NODE_862_length_39795_cov_261.116885	VC_11_0	53	0.5492	1	0.5492	1
Station201_SUR_ALL_assembly_NODE_847_length_44379_cov_179.974010	VC_11_0	53	0.5492	1	0.5492	1
Station205_MES_ALL_assembly_NODE_1204_length_31417_cov_28.272304	VC_11_0	53	0.5492	1	0.5492	1
Station205_SUR_ALL_assembly_NODE_651_length_41152_cov_149.762294	VC_11_0	53	0.5492	1	0.5492	1
Station205_SUR_ALL_assembly_NODE_847_length_34696_cov_24.239889	VC_11_0	53	0.5492	1	0.5492	1
Station206_MES_ALL_assembly_NODE_2687_length_28470_cov_147.911420	VC_11_0	53	0.5492	1	0.5492	1
Station206_MES_ALL_assembly_NODE_2807_length_27561_cov_48.852759	VC_11_0	53	0.5492	1	0.5492	1
Station206_MES_ALL_assembly_NODE_3503_length_23108_cov_73.826357	VC_11_0	53	0.5492	1	0.5492	1
Station206_SUR_ALL_assembly_NODE_1850_length_26670_cov_157.183693	VC_11_0	53	0.5492	1	0.5492	1
Station206_SUR_ALL_assembly_NODE_2019_length_25295_cov_239.284271	VC_11_0	53	0.5492	1	0.5492	1
Station206_SUR_ALL_assembly_NODE_618_length_49797_cov_4.899140	VC_11_0	53	0.5492	1	0.5492	1
Station208_SUR_ALL_assembly_NODE_686_length_42733_cov_161.525142	VC_11_0	53	0.5492	1	0.5492	1
Station209_MES_ALL_assembly_NODE_3434_length_24790_cov_44.710895	VC_11_0	53	0.5492	1	0.5492	1
Station210_MES_ALL_assembly_NODE_1551_length_35730_cov_13.338781	VC_11_0	53	0.5492	1	0.5492	1
Station210_SUR_ALL_assembly_NODE_1794_length_46003_cov_4.916318	VC_11_0	53	0.5492	1	0.5492	1
Station210_SUR_ALL_assembly_NODE_1854_length_44811_cov_95.114979	VC_11_0	53	0.5492	1	0.5492	1
Station210_SUR_ALL_assembly_NODE_3641_length_27624_cov_112.073234	VC_11_0	53	0.5492	1	0.5492	1
Station210_SUR_ALL_assembly_NODE_3773_length_26943_cov_52.417435	VC_11_0	53	0.5492	1	0.5492	1
Station22_SUR_ALL_assembly_NODE_1026_length_21676_cov_4.695759	VC_11_0	53	0.5492	1	0.5492	1
Station22_SUR_ALL_assembly_NODE_309_length_39365_cov_5.008013	VC_11_0	53	0.5492	1	0.5492	1
Station23_DCM_ALL_assembly_NODE_664_length_21776_cov_5.067953	VC_11_0	53	0.5492	1	0.5492	1
Station67_SUR_ALL_assembly_NODE_379_length_39159_cov_18.866254	VC_11_0	53	0.5492	1	0.5492	1
Station67_SUR_ALL_assembly_NODE_874_length_24461_cov_29.937024	VC_11_0	53	0.5492	1	0.5492	1
Station72_MES_ALL_assembly_NODE_320_length_46121_cov_5.875809	VC_11_0	53	0.5492	1	0.5492	1
Station76_SUR_ALL_assembly_NODE_873_length_24693_cov_4.603093	VC_11_0	53	0.5492	1	0.5492	1
Station82_DCM_COMBINED_FINAL_NODE_509_length_46589_cov_231.285641	VC_11_0	53	0.5492	1	0.5492	1
Station82_SUR_COMBINED_FINAL_NODE_551_length_44755_cov_145.650380	VC_11_0	53	0.5492	1	0.5492	1
Station85_DCM_COMBINED_FINAL_NODE_1279_length_26261_cov_14.881058	VC_11_0	53	0.5492	1	0.5492	1
Station85_DCM_COMBINED_FINAL_NODE_474_length_45985_cov_167.934966	VC_11_0	53	0.5492	1	0.5492	1
Tp1_82_DCM_0-0d2_scaffold15300_1	VC_11_0	53	0.5492	1	0.5492	1
CRP-7	VC_10_1	66	0.6497	1	0.6497	0.9357
GOV_bin_3039_contig-100_0	VC_10_1	66	0.6497	1	0.6497	0.9357
Station102_SUR_ALL_assembly_NODE_267_length_42155_cov_22.165748	VC_10_1	66	0.6497	1	0.6497	0.9357
Station102_SUR_ALL_assembly_NODE_311_length_38268_cov_6.836260	VC_10_1	66	0.6497	1	0.6497	0.9357
Station109_DCM_ALL_assembly_NODE_465_length_24439_cov_6.665723	VC_10_1	66	0.6497	1	0.6497	0.9357
Station111_DCM_ALL_assembly_NODE_212_length_53230_cov_4.722238	VC_10_1	66	0.6497	1	0.6497	0.9357
Station111_SUR_ALL_assembly_NODE_73_length_55159_cov_3.616761	VC_10_1	66	0.6497	1	0.6497	0.9357
Station125_SUR_ALL_assembly_NODE_154_length_55952_cov_7.010108	VC_10_1	66	0.6497	1	0.6497	0.9357
Station158_DCM_ALL_assembly_NODE_1301_length_44526_cov_24.861775	VC_10_1	66	0.6497	1	0.6497	0.9357
Station158_DCM_ALL_assembly_NODE_1796_length_35876_cov_3.632757	VC_10_1	66	0.6497	1	0.6497	0.9357
Station158_DCM_ALL_assembly_NODE_1958_length_33746_cov_19.324122	VC_10_1	66	0.6497	1	0.6497	0.9357
Station158_DCM_ALL_assembly_NODE_954_length_55955_cov_4.681324	VC_10_1	66	0.6497	1	0.6497	0.9357
Station158_SUR_ALL_assembly_NODE_1883_length_39393_cov_12.730642	VC_10_1	66	0.6497	1	0.6497	0.9357
Station163_SUR_ALL_assembly_NODE_1007_length_30632_cov_3.277071	VC_10_1	66	0.6497	1	0.6497	0.9357
Station168_DCM_ALL_assembly_NODE_1317_length_52031_cov_46.193878	VC_10_1	66	0.6497	1	0.6497	0.9357
Station168_DCM_ALL_assembly_NODE_4250_length_21391_cov_6.498641	VC_10_1	66	0.6497	1	0.6497	0.9357
Station168_IZZ_ALL_assembly_NODE_1177_length_52483_cov_81.281262	VC_10_1	66	0.6497	1	0.6497	0.9357
Station168_IZZ_ALL_assembly_NODE_4366_length_22973_cov_12.881709	VC_10_1	66	0.6497	1	0.6497	0.9357
Station168_IZZ_ALL_assembly_NODE_4553_length_22215_cov_5.919495	VC_10_1	66	0.6497	1	0.6497	0.9357
Station168_SUR_ALL_assembly_NODE_1061_length_56893_cov_23.669007	VC_10_1	66	0.6497	1	0.6497	0.9357
Station173_DCM_ALL_assembly_NODE_2711_length_31591_cov_12.322742	VC_10_1	66	0.6497	1	0.6497	0.9357
Station178_SUR_ALL_assembly_NODE_1176_length_49526_cov_8.632148	VC_10_1	66	0.6497	1	0.6497	0.9357
Station180_SUR_ALL_assembly_NODE_2546_length_36709_cov_10.457767	VC_10_1	66	0.6497	1	0.6497	0.9357
Station180_ZZZ_ALL_assembly_NODE_899_length_49655_cov_8.296028	VC_10_1	66	0.6497	1	0.6497	0.9357
Station188_SUR_ALL_assembly_NODE_2899_length_21748_cov_6.807173	VC_10_1	66	0.6497	1	0.6497	0.9357
Station189_DCM_ALL_assembly_NODE_409_length_52243_cov_6.827777	VC_10_1	66	0.6497	1	0.6497	0.9357
Station189_MES_ALL_assembly_NODE_1808_length_32299_cov_5.246030	VC_10_1	66	0.6497	1	0.6497	0.9357
Station189_MES_ALL_assembly_NODE_2843_length_24666_cov_4.976311	VC_10_1	66	0.6497	1	0.6497	0.9357
Station18_DCM_ALL_assembly_NODE_209_length_37673_cov_3.136052	VC_10_1	66	0.6497	1	0.6497	0.9357
Station18_DCM_ALL_assembly_NODE_83_length_56758_cov_6.632400	VC_10_1	66	0.6497	1	0.6497	0.9357
Station191_SUR_ALL_assembly_NODE_770_length_29924_cov_32.165121	VC_10_1	66	0.6497	1	0.6497	0.9357
Station194_DCM_ALL_assembly_NODE_2205_length_22605_cov_29.339113	VC_10_1	66	0.6497	1	0.6497	0.9357
Station201_MES_ALL_assembly_NODE_1342_length_32487_cov_13.347250	VC_10_1	66	0.6497	1	0.6497	0.9357
Station201_MES_ALL_assembly_NODE_607_length_56531_cov_5.204228	VC_10_1	66	0.6497	1	0.6497	0.9357
Station206_MES_ALL_assembly_NODE_1913_length_36252_cov_49.014090	VC_10_1	66	0.6497	1	0.6497	0.9357
Station206_SUR_ALL_assembly_NODE_1119_length_36022_cov_12.299135	VC_10_1	66	0.6497	1	0.6497	0.9357
Station206_SUR_ALL_assembly_NODE_1601_length_29355_cov_13.161775	VC_10_1	66	0.6497	1	0.6497	0.9357
Station206_SUR_ALL_assembly_NODE_509_length_56041_cov_19.509806	VC_10_1	66	0.6497	1	0.6497	0.9357
Station206_SUR_ALL_assembly_NODE_515_length_55547_cov_28.222645	VC_10_1	66	0.6497	1	0.6497	0.9357
Station208_SUR_ALL_assembly_NODE_1366_length_27158_cov_57.178726	VC_10_1	66	0.6497	1	0.6497	0.9357
Station208_SUR_ALL_assembly_NODE_939_length_34517_cov_12.952876	VC_10_1	66	0.6497	1	0.6497	0.9357
Station209_MES_ALL_assembly_NODE_1888_length_38718_cov_5.080775	VC_10_1	66	0.6497	1	0.6497	0.9357
Station209_SUR_ALL_assembly_NODE_1877_length_33409_cov_53.322120	VC_10_1	66	0.6497	1	0.6497	0.9357
Station209_SUR_ALL_assembly_NODE_2893_length_25218_cov_4.152128	VC_10_1	66	0.6497	1	0.6497	0.9357
Station210_SUR_ALL_assembly_NODE_1310_length_56821_cov_14.271078	VC_10_1	66	0.6497	1	0.6497	0.9357
Station210_SUR_ALL_assembly_NODE_1326_length_56435_cov_17.454949	VC_10_1	66	0.6497	1	0.6497	0.9357
Station210_SUR_ALL_assembly_NODE_3541_length_28264_cov_5.337268	VC_10_1	66	0.6497	1	0.6497	0.9357
Station22_SUR_ALL_assembly_NODE_143_length_52698_cov_24.946831	VC_10_1	66	0.6497	1	0.6497	0.9357
Station22_SUR_ALL_assembly_NODE_911_length_23237_cov_6.844837	VC_10_1	66	0.6497	1	0.6497	0.9357
Station25_DCM_ALL_assembly_NODE_543_length_32496_cov_11.790543	VC_10_1	66	0.6497	1	0.6497	0.9357
Station30_DCM_ALL_assembly_NODE_208_length_44415_cov_5.704802	VC_10_1	66	0.6497	1	0.6497	0.9357
Station30_DCM_ALL_assembly_NODE_577_length_26238_cov_8.065386	VC_10_1	66	0.6497	1	0.6497	0.9357
Station36_DCM_ALL_assembly_NODE_46_length_53897_cov_36.904963	VC_10_0	4	0.1145	0.999988	0.1145	1
Station36_SUR_ALL_assembly_NODE_143_length_57132_cov_49.254218	VC_10_0	4	0.1145	0.999988	0.1145	1
Station37_MES_COMBINED_FINAL_NODE_529_length_56343_cov_10.811470	VC_10_0	4	0.1145	0.999988	0.1145	1
Station38_SUR_ALL_assembly_NODE_54_length_56606_cov_4.200615	VC_10_0	4	0.1145	0.999988	0.1145	1
Station42_DCM_ALL_assembly_NODE_842_length_21651_cov_28.126505	VC_10_1	66	0.6497	1	0.6497	0.9357
Station56_SUR_ALL_assembly_NODE_583_length_25067_cov_47.571326	VC_10_1	66	0.6497	1	0.6497	0.9357
Station58_DCM_ALL_assembly_NODE_116_length_43707_cov_26.241638	VC_10_1	66	0.6497	1	0.6497	0.9357
Station66_DCM_ALL_assembly_NODE_620_length_29850_cov_59.559960	VC_10_1	66	0.6497	1	0.6497	0.9357
Station66_SUR_ALL_assembly_NODE_588_length_32538_cov_4.533602	VC_10_1	66	0.6497	1	0.6497	0.9357
Station66_SUR_ALL_assembly_NODE_657_length_29847_cov_56.171690	VC_10_1	66	0.6497	1	0.6497	0.9357
Station72_MES_ALL_assembly_NODE_250_length_54246_cov_10.011090	VC_10_1	66	0.6497	1	0.6497	0.9357
Station72_SUR_ALL_assembly_NODE_142_length_54479_cov_6.249339	VC_10_1	66	0.6497	1	0.6497	0.9357
Station82_SUR_COMBINED_FINAL_NODE_579_length_43133_cov_13.887947	VC_10_1	66	0.6497	1	0.6497	0.9357
Station84_SUR_COMBINED_FINAL_NODE_597_length_57988_cov_7.956053	VC_10_1	66	0.6497	1	0.6497	0.9357
Station85_SUR_COMBINED_FINAL_NODE_463_length_57198_cov_97.338397	VC_10_1	66	0.6497	1	0.6497	0.9357
Tp1_123_DCM_0-0d2_scaffold42074_1	VC_10_1	66	0.6497	1	0.6497	0.9357
Tp1_72_MES_0-0d2_scaffold250110_1	VC_10_1	66	0.6497	1	0.6497	0.9357
Tp1_85_SUR_0-0d2_scaffold24490_1	VC_10_1	66	0.6497	1	0.6497	0.9357
