# Supplementary material for: Diverse, Abundant, and Novel Viruses Infecting the Marine Roseobacter RCA Lineage
Source: mSystems. 2019 Dec 17;4(6):e00494-19. doi: 10.1128/mSystems.00494-19 (PMC6918029; doi:10.1128/mSystems.00494-19)
Supplement: DATA SET S1 [file mSystems.00494-19-sd001.xlsx]

## Sheet: Description
Description of the Supplementary Dataset 1
1 The list of marine virome datasets analyzed in the metagenome analysis.
2 List of all marine phage genomes included in the metagenome analysis.
3 List of proportions of viromic reads assigned to each phage group, %.

## Sheet: 1-virome_datasets
Metagenome data set	Source	Project code/ Accession number	Number of datasets used
Pacific Ocean Virome project (POV)	iMicrobe	CAM_P_0000915	32
Moore Virome project (MVP)	iMicrobe	CAM_PROJ_BoradPhage	44
Scripps Pier virome (SPV)	iMicrobe	CAM_S_1336	12
India Ocean Virome (IOV)	NCBI Short Read Archive (SRA)	SRR341937, SRR341935, SRR342213, SRR341936	4
Global Oceans Viromes (GOV) dataset	European Nucleotide Archive	ERR594352~ ERR594356, ERR594358~ERR594415, ERR599337~ ERR599380, ERR599382~ ERR599384.	110
Malaspina Expedition (ME)	Joint Genome Institute (JGI)	MP1482, MP1493, MP1648, MP17878, MP1896, MP2015, MP2052, MP2097, MP2159, MP2252, MP2498, MP2634, MP2914, MP2968.	14

## Sheet: 2-phage_genomes
Phage strain	Phage family	Original host	Genome size (kb)	G+C%	#ORFs	Accession number
HTVC010P-type
Pelagiphage HTVC010P	Podoviridae	HTCC1062	34.89	29	64	KC465898
HTVC019P-type
Pelagiphage HTVC019P	Podoviridae	HTCC1062	42.08	34	59	KC465901
Pelagiphage HTVC011P	Podoviridae	HTCC1062	39.92	32	45	KC465900
Pelagiphage HTVC105P	Podoviridae	HTCC7211	42.39	33.5	56	MH598804
Pelagiphage HTVC109P	Podoviridae	HTCC7211	41.32	35.5	54	MH598805
Pelagiphage HTVC119P	Podoviridae	HTCC7211	38.36	32	54	MH598806
Pelagiphage HTVC120P	Podoviridae	HTCC7211	42.62	33.3	53	MH598807
Pelagiphage HTVC021P	Podoviridae	HTCC1062	42.81	33.5	60	MH579717
Pelagiphage HTVC022P	Podoviridae	HTCC1062	42.01	34.2	54	MH598798
Pelagiphage HTVC201P	Podoviridae	FZCC0015	41.42	33.1	52	MH598802
Pelagiphage HTVC200P	Podoviridae	FZCC0015	42.22	33.1	52	MH598801
Pelagiphage HTVC025P	Podoviridae	HTCC1062	37.25	32.5	49	MH598799
Pelagiphage HTVC031P	Podoviridae	HTCC1062	41.05	33.4	53	MH598700
HTVC008M-type
Pelagiphage HTVC008M	Myoviridae	HTCC1062	147.28	34	200	KC465899
HMO-2011-type
SAR116 phage HMO-2011	Podoviridae	IMCC1322	55.28	43.1	74	GU557055
Roseophage CRP-1	Podoviridae	FZCC0023	54.05	42.4	69	MK613343
Roseophage CRP-2	Podoviridae	FZCC0023	54.7	43	75	MK613344
Roseophage CRP-3	Podoviridae	FZCC0040	52.96	49.7	60	MK613345
Cobavirus
Roseophage SIO1	Podoviridae	Roseobacter SIO67	39.9	46	30	AF189021
Roseophage P12053L	Podoviridae	IMCC12053	38.89	46.1	56	JQ809650
Roseophage CRP-4	Podoviridae	FZCC0023	40.77	45.2	57	MK613346
Roseophage CRP-5	Podoviridae	FZCC0040	39.6	45.6	58	MK613347
CRP-6-type
Roseophage CRP-6	Podoviridae	FZCC0042	44.93	47.1	69	MK613348
CRP-7-type
Roseophage CRP-7	Podoviridae	FZCC0042	58.1	40.3	74	MK613349
Cyanophage P60-like
Syn5	Podoviridae	Synechococcus sp. WH8109	46.2	55	61	EF372997
P60	Podoviridae	Synechococcus sp. WH7803	47.9	53	80	AF338467
S-CBP1	Podoviridae	Synechococcus sp. CB0101	46.55	47.6	50	KC310802
S-RIP2	Podoviridae	Synechococcus sp. WH7803	45.73	47.3	56	HQ317389
P-SSP10	Podoviridae	Prochlorococcus sp. NATL2A	47.33	39.2	52	HQ337022
P-HP1	Podoviridae	Prochlorococcus sp. NATL2A	47.54	39.9	66	GU071104
P-GSP1	Podoviridae	Prochlorococcus sp. MED4	44.95	39.6	53	HQ332140
P-SSP2	Podoviridae	Prochlorococcus sp. MIT9312	45.89	37.9	53	GU071107
P-RSP5	Podoviridae	Prochlorococcus sp. NATL1A	47.74	38.7	68	GU071102
P-SSP7	Podoviridae	Prochlorococcus sp. MED4	44.97	38.8	54	GU071093
S-EIVI-type
S-EIVI	Podoviridae	Synechococcus sp. PCCC-A2c	79.18	45.9	129	KJ410740
Cyanophage Siphoviridae
S-CBS1	Siphoviridae	Synechococcus sp. CB0201	30.33	58.7	43	HM480106
S-CBS2	Siphoviridae	Synechococcus sp. CB0204	72.33	54.5	102	GU936714
S-CBS3	Siphoviridae	Synechococcus sp. CB0202	33	60.7	46	GU936715
S-CBS4	Siphoviridae	Synechococcus sp. CB0101	69.42	50.8	105	HQ698895
P-SS2	Siphoviridae	Prochlorococcus sp. MIT9313	107.53	52.3	126	GQ334450
Cyanophage T4-like
Syn9	Myoviridae	Synechococcus sp. WH8012	177.3	40.6	226	DQ149023
Syn19	Myoviridae	Synechococcus sp. WH8109	175.23	41.3	215	GU071106
Syn33	Myoviridae	Synechococcus sp. WH7803	174.29	39.6	227	GU071108
Syn1	Myoviridae	Synechococcus sp. WH8101	191.2	40.6	234	GU071105
S-ShM2	Myoviridae	Synechococcus sp. WH8102	179.56	41.1	230	GU071096
S-SSM7	Myoviridae	Synechococcus sp. WH8109	232.88	39.1	319	GU071098
S-RSM4	Myoviridae	Synechococcus sp. WH7803	194.5	41.1	237	FM207411
ACG-2014a	Myoviridae	Synechococcus	171.17	39.4	208	KJ019153
ACG-2014b	Myoviridae	Synechococcus	172.69	39.1	216	KJ019041
ACG-2014c	Myoviridae	Synechococcus	176.03	39.1	215	KJ019027
ACG-2014d	Myoviridae	Synechococcus	179.16	40.3	218	KJ019046
ACG-2014e	Myoviridae	Synechococcus	189.42	38.9	214	KJ019054
ACG-2014f	Myoviridae	Synechococcus	222.33	41.6	286	KJ019037
ACG-2014g	Myoviridae	Synechococcus	174.89	39.3	216	KJ019071
ACG-2014i	Myoviridae	Synechococcus	190.77	39	212	KJ019082
P-SSM2	Myoviridae	Prochlorococcus sp. NATL1A	252.4	35.5	332	AY939844
P-HM1	Myoviridae	Prochlorococcus sp. MED4	181.04	37.8	241	GU071101
P-RSM4	Myoviridae	Prochlorococcus sp. MIT9303	176.43	37.6	239	GU071099
P-SSM7	Myoviridae	Prochlorococcus sp. NATL1A	182.18	37.1	237	GU071103
S-RIM2	Myoviridae	Synechococcus	175.41	42.2	214	KX349226
S-RIM8	Myoviridae	Synechococcus	171.77	40.6	222	KX349285
S-RIM44	Myoviridae	Synechococcus	197.63	40.3	235	KX349291
S-RIM14	Myoviridae	Synechococcus	179.56	41.1	216	KX349298
S-RIM12	Myoviridae	Synechococcus	173.82	39.6	215	KX349307
S-TIM5-type
S-TIM5	Myoviridae	Synechococcus sp. WH8102	161.44	40.5	180	JQ245707
Roseophage N4-like
CB2047-B	Podoviridae	Sulfitobacter sp. CB2047	74.49	43	75	HQ317387
DSS3-phi2	Podoviridae	R.pomeroyi DSS-3	74.61	47.9	81	FJ591093
EE36-phi1	Podoviridae	Sulfitobacter sp. EE-36	73.33	47	79	FJ591094
RLP1	Podoviridae	Roseovarius sp. 217	74.58	49	92	FR682616
RPP1	Podoviridae	R. nubinhibens	74.7	49.1	91	FR719956
vB_DshP-R1	Podoviridae	D. shibae DFL12	75.03	49.3	86	KJ621082
vB_DshP-R2C	Podoviridae	D. shibae DFL12	74.81	49.2	85	KJ803031
RD-1410W1-01	Podoviridae	R. denitrificans OCh114	72.67	49.5	77	KU885989
RD-1410WS-07	Podoviridae	R. denitrificans OCh114	76.3	50	76	KU885990
DS-1410Ws-06	Podoviridae	D. shibae DFL12	76.47	50	77	KU885988
Roseophage Siphoviridae
vB_DshS-R5C	Siphoviridae	D. shibae DFL12	77.87	61.5	123	KY606587
RDJLΦ2	Siphoviridae	R. denitrificans OCh114	63.51	57.3	76	KT266805
RDJLΦ1	Siphoviridae	R. denitrificans OCh114	62.67	57.9	87	HM151342
DSS3Φ8	Siphoviridae	R.pomeroyi DSS-3	146.14	56.4	229	KT870145
ΦJL001	Siphoviridae	Ircinia strobilina	63.65	62.1	90	AY576273

## Sheet: 3-proportions
Metagenome datasets	Source	Accession number	Sample_ACC	Material_ACC	Library_ACC	Number of reads in datasets	HMO−2011−type	Cobavirus	CRP-6-type	CRP-7-type	HTVC010P-type	HTVC019P-type	HTVC008M-type	Cyanophage T4-like	Cyanophage P60-like	S-EIVI-type	Cyanophage Siphoviridae	S-TIM5-type	Roseophage N4-like	Roseophage Siphoviridae	Sum
POV	iMicrobe	CAM_P_0000915	CAM_SMPL_002228	CAM_BM_002248	CAM_LIB_000994	82739	4.36312	0.257436	0.178876	0.085812	0.342039	0.609144	0.209091	1.57967	1.97247	0.365003	0.31545	0.129322	0.00483448	0.155912	10.5682
POV	iMicrobe	CAM_P_0000915	CAM_SMPL_002229	CAM_BM_002249	CAM_LIB_000995	116855	3.52574	0.237046	0.277267	0.0855761	0.25245	0.546832	0.13521	2.24381	2.83942	0.360276	0.824954	0.278122	0.00171152	0.10697	11.7154
POV	iMicrobe	CAM_P_0000915	CAM_SMPL_002230	CAM_BM_002250	CAM_LIB_000996	92415	0.689282	0.1147	0.0811557	0.0497755	0.405778	0.288914	0.508575	0.956555	0.1147	0.0108208	0.0605962	0.071417	0	0.151491	3.50809
POV	iMicrobe	CAM_P_0000915	CAM_SMPL_002231	CAM_BM_002251	CAM_LIB_000997	58108	0.729676	0.308047	0.211675	0.0860467	0.149721	0.218559	0.251256	0.982653	0.113582	0.0344187	0.0636745	0.111861	0.00172093	0.134233	3.39712
POV	iMicrobe	CAM_P_0000915	CAM_SMPL_002232	CAM_BM_002252	CAM_LIB_000998	122565	0.284747	0.162363	0.0783258	0.0465059	0.0685351	0.194183	0.226818	0.376127	0.0587443	0.0179497	0.0391629	0.0236609	0.00326357	0.19663	1.77702
POV	iMicrobe	CAM_P_0000915	CAM_SMPL_002233	CAM_BM_002253	CAM_LIB_000999	49914	1.16801	0.416717	0.262451	0.112193	0.410706	0.246424	0.222382	1.94535	0.392675	0.0380655	0.104179	0.18031	0	0.0821413	5.58561
POV	iMicrobe	CAM_P_0000915	CAM_SMPL_002234	CAM_BM_002254	CAM_LIB_001000	165256	2.58205	0.292879	0.226316	0.114368	1.51462	0.349155	0.440529	0.542794	0.167014	0.00423585	0.0526456	0.0344919	0.00121024	0.119209	6.44273
POV	iMicrobe	CAM_P_0000915	CAM_SMPL_002235	CAM_BM_002255	CAM_LIB_001001	42118	0.389382	0.0664799	0.0546085	0.0189943	0.0830999	0.059357	0.0973456	0.755022	0.0427371	0.00237428	0.0474856	0.0451114	0	0.0736027	1.7356
POV	iMicrobe	CAM_P_0000915	CAM_SMPL_002236	CAM_BM_002256	CAM_LIB_001002	70596	0.194062	0.0354128	0.0552439	0.0127486	0.0453283	0.0325797	0.0821576	0.219559	0.0424953	0	0.0254972	0.0198312	0	0.0679925	0.832908
POV	iMicrobe	CAM_P_0000915	CAM_SMPL_002237	CAM_BM_002257	CAM_LIB_001003	68516	0.738514	0.125518	0.194115	0.05984	0.182439	0.159087	0.162006	0.853815	0.0729757	0.0116761	0.0525425	0.0291903	0	0.108004	2.74972
POV	iMicrobe	CAM_P_0000915	CAM_SMPL_002238	CAM_BM_002258	CAM_LIB_001004	192685	2.87412	0.418818	0.359654	0.110024	0.821029	0.584892	0.690246	0.677271	0.196694	0.0202403	0.0778473	0.0814801	0	0.35187	7.26523
POV	iMicrobe	CAM_P_0000915	CAM_SMPL_002239	CAM_BM_002259	CAM_LIB_001005	167616	0.271454	0.0698024	0.0393757	0.0262505	0.118127	0.156906	0.116337	0.178384	0.0417621	0.00298301	0.0167048	0.0131252	0.00238641	0.133042	1.18724
POV	iMicrobe	CAM_P_0000915	CAM_SMPL_002240	CAM_BM_002260	CAM_LIB_001006	147537	0.191138	0.106414	0.0535459	0.0271118	0.0684574	0.159282	0.128103	0.171482	0.0277896	0.00271118	0.0203339	0.0196561	0.00203339	0.204017	1.18208
POV	iMicrobe	CAM_P_0000915	CAM_SMPL_002241	CAM_BM_002261	CAM_LIB_001007	125896	0.216051	0.088168	0.0579844	0.0452755	0.069899	0.173159	0.108026	0.251795	0.0270064	0.00556014	0.0262121	0.0341552	0.00158861	0.173159	1.27804
POV	iMicrobe	CAM_P_0000915	CAM_SMPL_002242	CAM_BM_002262	CAM_LIB_001008	75036	0.429127	0.0946212	0.0639693	0.0493097	0.51442	0.366491	0.589051	1.98172	0.151927	0.0146596	0.109281	0.123941	0	0.149262	4.6431
POV	iMicrobe	CAM_P_0000915	CAM_SMPL_002243	CAM_BM_002263	CAM_LIB_001009	101179	0.210518	0.0612775	0.0761027	0.0286621	0.0780794	0.0849979	0.228308	0.421036	0.0405222	0.00197669	0.025697	0.00691843	0	0.0820328	1.34613
POV	iMicrobe	CAM_P_0000915	CAM_SMPL_002244	CAM_BM_002264	CAM_LIB_001010	55332	1.03918	0.162655	0.272898	0.113858	0.283742	0.180727	0.542182	1.18196	0.187956	0.0162655	0.146389	0.0307236	0	0.101207	4.25974
POV	iMicrobe	CAM_P_0000915	CAM_SMPL_002245	CAM_BM_002265	CAM_LIB_001011	107244	1.4108	0.3534	0.418671	0.19395	0.320764	0.241505	0.696542	1.39495	0.207005	0.0345008	0.119354	0.0466227	0.00186491	0.0745962	5.51453
POV	iMicrobe	CAM_P_0000915	CAM_SMPL_002246	CAM_BM_002266	CAM_LIB_001012	136876	0.382828	0.159999	0.0949765	0.0467576	0.0810953	0.192875	0.482188	0.742278	0.0854788	0.0219176	0.0511412	0.0555247	0.00219176	0.170227	2.56948
POV	iMicrobe	CAM_P_0000915	CAM_SMPL_002247	CAM_BM_002267	CAM_LIB_001013	97126	0.499351	0.187385	0.0978111	0.0411836	0.0813376	0.137965	0.204888	0.731009	0.0875152	0.0185326	0.0494203	0.0607458	0	0.0720713	2.26922
POV	iMicrobe	CAM_P_0000915	CAM_SMPL_002248	CAM_BM_002268	CAM_LIB_001014	98478	0.187859	0.0720973	0.0477264	0.0233555	0.0426491	0.0467109	0.0751437	0.20106	0.02234	0.00203091	0.0213246	0.0314791	0.00304637	0.0517882	0.828611
POV	iMicrobe	CAM_P_0000915	CAM_SMPL_002249	CAM_BM_002269	CAM_LIB_001015	203238	6.01315	0.279475	0.343932	0.161387	1.37622	0.667198	0.322282	0.414293	0.535825	0.0472353	0.0856139	0.0551078	0	0.31195	10.6142
POV	iMicrobe	CAM_P_0000915	CAM_SMPL_002250	CAM_BM_002270	CAM_LIB_001016	156509	1.79926	0.270272	0.148873	0.0734782	1.62099	0.706669	0.40445	3.45859	2.16154	0.189765	0.169319	0.065172	0.00127788	0.18082	11.2505
POV	iMicrobe	CAM_P_0000915	CAM_SMPL_002251	CAM_BM_002271	CAM_LIB_001017	225833	0.388783	0.125757	0.0805905	0.0212546	0.129299	0.236458	0.207233	0.236901	0.0504798	0.00442805	0.0119557	0.0119557	0	0.138155	1.64325
POV	iMicrobe	CAM_P_0000915	CAM_SMPL_002252	CAM_BM_002272	CAM_LIB_001018	144588	0.332669	0.103051	0.0705453	0.0311229	0.116192	0.143857	0.14939	0.376241	0.0539464	0.00622458	0.020057	0.0221319	0.00276648	0.148698	1.57689
POV	iMicrobe	CAM_P_0000915	CAM_SMPL_002253	CAM_BM_002273	CAM_LIB_001019	321754	5.16046	0.497585	0.342187	0.130224	1.10737	1.21459	0.735966	1.15181	0.408697	0.0590513	0.158817	0.0792531	0	0.300229	11.3469
POV	iMicrobe	CAM_P_0000915	CAM_SMPL_002254	CAM_BM_002274	CAM_LIB_001020	31528	1.7762	0.456737	0.475768	0.139558	0.40916	0.367927	0.329866	1.60175	0.183963	0.0602639	0.171276	0.202994	0	0.14273	6.31819
POV	iMicrobe	CAM_P_0000915	CAM_SMPL_002255	CAM_BM_002275	CAM_LIB_001021	303519	3.0723	1.36565	1.23287	0.246772	0.333093	0.691555	0.534398	1.01378	0.181867	0.026028	0.122562	0.0550213	0.00889565	0.155509	9.04128
POV	iMicrobe	CAM_P_0000915	CAM_SMPL_002256	CAM_BM_002276	CAM_LIB_001022	487339	2.09957	1.17372	0.81155	0.303074	0.744656	0.530842	0.507655	3.00284	0.279477	0.0855667	0.193295	0.557928	0.00430912	0.241516	10.5374
POV	iMicrobe	CAM_P_0000915	CAM_SMPL_002257	CAM_BM_002277	CAM_LIB_001023	645463	2.12158	0.749385	0.579119	0.199702	0.387164	0.467107	0.500261	4.19017	0.403586	0.151829	0.214575	0.625288	0.00325348	0.200321	10.7941
POV	iMicrobe	CAM_P_0000915	CAM_SMPL_002258	CAM_BM_002278	CAM_LIB_001024	504826	1.56925	0.620214	0.502351	0.15233	0.295944	0.338532	0.486702	3.26251	0.32744	0.234536	0.245629	0.530084	0.00237706	0.193334	8.76322
POV	iMicrobe	CAM_P_0000915	CAM_SMPL_002259	CAM_BM_002279	CAM_LIB_001025	821404	0.942533	0.350376	0.290235	0.11529	0.865104	0.529338	0.450327	2.08765	0.106647	0.0205745	0.070976	0.0665933	0.00133917	0.257242	6.15483
MVP	iMicrobe	CAM_PROJ_BoradPhage	CAM_SMPL_000844	CAM_BM_000792	CAM_LIB_000131	194325	0.338608	0.194005	0.276341	0.0360221	0.268108	0.372057	0.0241863	0.0365367	0.0442558	0.00617522	0.0339637	0.00566062	0	0.0231571	1.65908
MVP	iMicrobe	CAM_PROJ_BoradPhage	CAM_SMPL_000998	CAM_BM_000971	CAM_LIB_000249	332263	0.199842	0.100824	0.0478537	0.0234754	0.0650087	0.142056	0.120688	0.160114	0.0297957	0.0036116	0.0261841	0.0198638	0.00210676	0.193521	1.13494
MVP	iMicrobe	CAM_PROJ_BoradPhage	CAM_SMPL_001174	CAM_BM_001231	CAM_LIB_000385	214038	0.0299012	0.00794251	0.00794251	0.00186883	0.0569992	0.0546632	0.00981134	0.0303684	0.0130818	0.0070081	0.00420486	0.00981134	0	0.0168194	0.250423
MVP	iMicrobe	CAM_PROJ_BoradPhage	CAM_SMPL_000957	CAM_BM_000973	CAM_LIB_000208	265601	0.710841	0.291415	0.197665	0.0847135	0.129894	0.213102	0.195029	0.76581	0.0756774	0.0229668	0.079819	0.0952557	0.00150602	0.138177	3.00187
MVP	iMicrobe	CAM_PROJ_BoradPhage	CAM_SMPL_000986	CAM_BM_000975	CAM_LIB_000237	304409	0.887293	0.316679	0.237181	0.090996	0.250321	0.163596	0.111692	1.40896	0.269374	0.0213529	0.0824549	0.108735	0	0.0542034	4.00382
MVP	iMicrobe	CAM_PROJ_BoradPhage	CAM_SMPL_000995	CAM_BM_000948	CAM_LIB_000246	155057	1.40464	0.500461	0.385665	0.103833	0.339875	0.325042	0.161876	0.214115	0.383085	0.527548	1.54588	0.0206376	0.00515939	0.0896445	6.00811
MVP	iMicrobe	CAM_PROJ_BoradPhage	CAM_SMPL_000994	CAM_BM_000947	CAM_LIB_000245	254852	1.51814	0.532466	0.459482	0.149891	0.367664	0.367664	0.17932	0.285264	0.5101	0.738468	1.94387	0.0270745	0.00274669	0.1185	7.20065
MVP	iMicrobe	CAM_PROJ_BoradPhage	CAM_SMPL_000825	CAM_BM_000797	CAM_LIB_000138	90174	0.688669	0.120877	0.0632111	0.0232883	0.319383	0.428061	0.989199	0.938186	0.304966	0.00776277	0.0243973	0.0221793	0	0.179653	4.10983
MVP	iMicrobe	CAM_PROJ_BoradPhage	CAM_SMPL_000966	CAM_BM_000949	CAM_LIB_000217	245248	1.44221	0.540677	0.437109	0.120694	0.393072	0.395518	0.152499	0.205099	0.40245	0.644246	1.50827	0.0240573	0.00856276	0.0921516	6.36662
MVP	iMicrobe	CAM_PROJ_BoradPhage	CAM_SMPL_000727	CAM_BM_000729	CAM_LIB_000038	124120	1.78376	0.696101	0.597003	0.155495	0.368998	0.435869	0.589752	2.55398	0.272317	0.171608	0.233645	0.382694	0.00402836	0.234451	8.48131
MVP	iMicrobe	CAM_PROJ_BoradPhage	CAM_SMPL_001013	CAM_BM_000982	CAM_LIB_000264	212996	0.108922	0.0061034	0.031456	0.00892036	0.0117373	0.0577476	0.723957	0.753066	0.0220661	0	0.00234746	0.0737103	0	0.00563391	1.80708
MVP	iMicrobe	CAM_PROJ_BoradPhage	CAM_SMPL_000959	CAM_BM_000983	CAM_LIB_000210	184906	0.303397	0.0383979	0.0324489	0.0129796	0.0913978	0.193612	0.43806	0.301234	0.0216326	0	0.0210918	0.0237959	0	0.0816631	1.56025
MVP	iMicrobe	CAM_PROJ_BoradPhage	CAM_SMPL_000961	CAM_BM_001025	CAM_LIB_000212	272681	0.584933	0.194366	0.0957162	0.0260378	0.313553	0.46978	0.252676	0.286049	0.0579432	0.0025671	0.00880149	0.0154026	0	0.254877	2.5627
MVP	iMicrobe	CAM_PROJ_BoradPhage	CAM_SMPL_000990	CAM_BM_001021	CAM_LIB_000241	247306	2.27977	0.353813	0.399909	0.0869368	0.650611	1.73105	1.22318	1.8556	0.450858	0.079254	0.154465	0.0990676	0.011322	0.206627	9.58448
MVP	iMicrobe	CAM_PROJ_BoradPhage	CAM_SMPL_000987	CAM_BM_000980	CAM_LIB_000238	300136	0.175587	0.0206573	0.0226564	0.00599728	0.0446464	0.114615	0.477783	0.4418	0.02199	0	0.0156596	0.0453128	0	0.0499773	1.43868
MVP	iMicrobe	CAM_PROJ_BoradPhage	CAM_SMPL_001012	CAM_BM_000976	CAM_LIB_000263	337451	0.376351	0.154393	0.0764555	0.0441546	0.0702324	0.1538	0.402429	0.670616	0.0770482	0.0293376	0.0592679	0.0577862	0.000889018	0.125648	2.29841
MVP	iMicrobe	CAM_PROJ_BoradPhage	CAM_SMPL_000722	CAM_BM_000724	CAM_LIB_000033	172745	2.31787	0.81218	0.527367	0.19798	0.435903	0.511737	0.417378	2.99169	0.492634	0.225187	0.211873	0.578309	0.00231555	0.235607	9.95803
MVP	iMicrobe	CAM_PROJ_BoradPhage	CAM_SMPL_000980	CAM_BM_000986	CAM_LIB_000231	278821	0.0179327	0.00107596	0	0	0.00466249	0.00645575	0.0150634	0.00645575	0.00107596	0.000358653	0.00143461	0.000358653	0	0.00107596	0.0559499
MVP	iMicrobe	CAM_PROJ_BoradPhage	CAM_SMPL_000972	CAM_BM_001049	CAM_LIB_000223	335347	1.12272	0.455946	0.535565	0.242137	0.173552	0.263608	0.178323	0.309232	0.0572541	0.0515884	0.090056	0.0229613	0.00149099	0.106457	3.61089
MVP	iMicrobe	CAM_PROJ_BoradPhage	CAM_SMPL_000956	CAM_BM_000972	CAM_LIB_000207	267169	0.187896	0.0883336	0.0591386	0.0422953	0.0591386	0.141109	0.0902051	0.283716	0.0303179	0.00449154	0.0351837	0.0325637	0.00074859	0.147846	1.20298
MVP	iMicrobe	CAM_PROJ_BoradPhage	CAM_SMPL_000974	CAM_BM_000984	CAM_LIB_000225	208207	0.730523	0.14841	0.127277	0.0677211	0.279049	0.300662	0.126317	0.260798	0.126797	0.0206525	0.0225737	0.0100861	0	0.0259357	2.2468
MVP	iMicrobe	CAM_PROJ_BoradPhage	CAM_SMPL_000962	CAM_BM_001026	CAM_LIB_000213	191687	0.636454	0.201892	0.0631237	0.0250408	0.289535	0.441866	0.245713	0.232671	0.0552985	0.00365179	0.0208674	0.0271276	0.00104337	0.326052	2.57086
MVP	iMicrobe	CAM_PROJ_BoradPhage	CAM_SMPL_000726	CAM_BM_000728	CAM_LIB_000037	162078	1.49681	0.59169	0.431274	0.157949	0.303558	0.354767	0.48125	2.55433	0.364639	0.341194	0.262836	0.559607	0.00370192	0.219647	8.12572
MVP	iMicrobe	CAM_PROJ_BoradPhage	CAM_SMPL_000845	CAM_BM_000798	CAM_LIB_000132	104669	0.00859853	0.00573236	0.00286618	0.000955393	0.00955393	0.0229294	0.0133755	0.021974	0	0.00286618	0	0	0	0.0143309	0.103182
MVP	iMicrobe	CAM_PROJ_BoradPhage	CAM_SMPL_000813	CAM_BM_000753	CAM_LIB_000106	214449	0.253207	0.160411	0.175333	0.0177198	0.123106	0.163209	0.112847	0.0890655	0.0512942	0.00373049	0.0429006	0.00746098	0	0.138028	1.33831
MVP	iMicrobe	CAM_PROJ_BoradPhage	CAM_SMPL_001011	CAM_BM_000968	CAM_LIB_000262	325857	2.67755	0.370715	0.336344	0.104647	0.731302	0.516177	0.64292	0.61039	0.19395	0.015651	0.0705831	0.0727313	0.000613766	0.311486	6.65629
MVP	iMicrobe	CAM_PROJ_BoradPhage	CAM_SMPL_000724	CAM_BM_000726	CAM_LIB_000035	175121	1.99234	1.26541	0.670965	0.291227	0.619572	0.540769	0.355183	2.06943	0.260391	0.117062	0.158176	0.412857	0.00399724	0.263818	9.02233
MVP	iMicrobe	CAM_PROJ_BoradPhage	CAM_SMPL_000992	CAM_BM_001097	CAM_LIB_000243	242045	0.200376	0.486273	0.00330517	0.000826293	0	0.0256151	6.72726	11.7891	0.00413146	0	0.00123944	0.000826293	0.00206573	0.000826293	19.2419
MVP	iMicrobe	CAM_PROJ_BoradPhage	CAM_SMPL_000985	CAM_BM_000970	CAM_LIB_000236	344039	0.225846	0.0598769	0.0287758	0.0276131	0.0982447	0.126148	0.108999	0.208116	0.0377864	0.00465064	0.0142426	0.0130799	0.00174399	0.113941	1.06936
MVP	iMicrobe	CAM_PROJ_BoradPhage	CAM_SMPL_001000	CAM_BM_000946	CAM_LIB_000251	97781	1.68847	0.684182	0.548164	0.137041	0.404987	0.426463	0.217834	0.257719	0.612593	0.744521	1.62097	0.036817	0.00204539	0.118632	7.50043
MVP	iMicrobe	CAM_PROJ_BoradPhage	CAM_SMPL_001014	CAM_BM_001029	CAM_LIB_000265	245384	0.426271	0.165047	0.0656114	0.0146709	0.192759	0.301976	0.132853	0.207838	0.0423826	0.00366772	0.0158935	0.0228214	0.00122257	0.198057	1.79107
MVP	iMicrobe	CAM_PROJ_BoradPhage	CAM_SMPL_000723	CAM_BM_000725	CAM_LIB_000034	94832	2.32516	0.83727	0.707567	0.20879	0.380673	0.479796	0.583136	3.35013	0.436561	0.143412	0.226717	0.581028	0	0.22988	10.4922
MVP	iMicrobe	CAM_PROJ_BoradPhage	CAM_SMPL_000829	CAM_BM_000754	CAM_LIB_000107	239048	0.209581	0.0460159	0.0347211	0.00543824	0.09496	0.215856	0.190338	0.137211	0.0242629	0.00209163	0.00250996	0.00711154	0.0016733	0.0623306	1.03452
MVP	iMicrobe	CAM_PROJ_BoradPhage	CAM_SMPL_000725	CAM_BM_000727	CAM_LIB_000036	218300	2.16583	1.17499	0.855703	0.295465	0.841503	0.561612	0.420522	2.30554	0.271186	0.0705451	0.198809	0.683921	0.00229043	0.2153	10.0637
MVP	iMicrobe	CAM_PROJ_BoradPhage	CAM_SMPL_000960	CAM_BM_000985	CAM_LIB_000211	150042	0.469868	0.081977	0.0706469	0.0399888	0.177284	0.207275	0.189947	7.9731	0.139294	0.00799776	0.0146626	0.199278	0	0.0199944	9.59131
MVP	iMicrobe	CAM_PROJ_BoradPhage	CAM_SMPL_000988	CAM_BM_000981	CAM_LIB_000239	202525	0.0799901	0.000987532	0	0.0014813	0.0340699	0.0222195	0.0587582	0.120479	0.00543143	0	0.0113566	0.00493766	0	0.00592519	0.349093
MVP	iMicrobe	CAM_PROJ_BoradPhage	CAM_SMPL_000806	CAM_BM_000794	CAM_LIB_000119	202505	0.96047	0.589121	0.632083	0.0607392	0.728871	1.38071	0.072097	0.0953063	0.0780228	0.0172835	0.0972815	0.0098763	0.00098763	0.0617269	4.78457
MVP	iMicrobe	CAM_PROJ_BoradPhage	CAM_SMPL_000970	CAM_BM_000977	CAM_LIB_000221	276096	0.33032	0.0706276	0.0796824	0.0199206	0.0409278	0.0554155	0.0670057	0.370885	0.0492582	0.00833044	0.022456	0.0362193	0	0.0162987	1.16735
MVP	iMicrobe	CAM_PROJ_BoradPhage	CAM_SMPL_000999	CAM_BM_000978	CAM_LIB_000250	153852	0.304188	0.0324988	0.0175493	0.0123495	0.0766971	0.112446	0.189143	1.63209	0.0584978	0.00129995	0.00454983	0.0331487	0	0.00454983	2.47966
MVP	iMicrobe	CAM_PROJ_BoradPhage	CAM_SMPL_001015	CAM_BM_001048	CAM_LIB_000266	355400	1.00929	0.417839	0.459482	0.235228	0.18852	0.274057	0.180079	0.259707	0.0602138	0.0607766	0.0976365	0.0253236	0.000562746	0.0889139	3.35791
MVP	iMicrobe	CAM_PROJ_BoradPhage	CAM_SMPL_001003	CAM_BM_000974	CAM_LIB_000254	331803	0.245025	0.144664	0.0626878	0.0437006	0.0563587	0.149486	0.19379	0.301082	0.0497283	0.0177816	0.0307411	0.0165761	0.00301384	0.166665	1.4813
MVP	iMicrobe	CAM_PROJ_BoradPhage	CAM_SMPL_000958	CAM_BM_000979	CAM_LIB_000209	241571	0.246304	0.0649912	0.101419	0.00124187	0.00952101	0.0136606	0.568777	1.43767	0.0281491	0	0.0206978	0.0120048	0.000827914	0.00910705	2.51437
MVP	iMicrobe	CAM_PROJ_BoradPhage	CAM_SMPL_000979	CAM_BM_000969	CAM_LIB_000230	296016	0.129723	0.0462813	0.0358089	0.0138506	0.0219583	0.0310794	0.0506729	0.106075	0.0135128	0.0016891	0.0148641	0.0165532	0.00101346	0.0378358	0.521256
MVP	iMicrobe	CAM_PROJ_BoradPhage	CAM_SMPL_001171	CAM_BM_001232	CAM_LIB_000382	238096	0.0256199	0.00251999	0.00503998	0.00461999	0.01176	0.0214199	0.0260399	0.0608998	0.0209999	0.0105	0.00461999	0.01344	0	0.00209999	0.209579
SPV	iMicrobe	CAM_S_1336	CAM_S_1336	CAM_BM_1396	CAM_LIB_000743	175121	1.99234	1.26541	0.670965	0.291227	0.619572	0.540769	0.355183	2.06943	0.260391	0.117062	0.158176	0.412857	0.00399724	0.263818	9.02233
SPV	iMicrobe	CAM_S_1337	CAM_S_1336	CAM_BM_1396	CAM_LIB_000744	218300	2.16583	1.17499	0.855703	0.295465	0.841503	0.561612	0.420522	2.30554	0.271186	0.0705451	0.198809	0.683921	0.00229043	0.2153	10.0637
SPV	iMicrobe	CAM_S_1338	CAM_S_1336	CAM_BM_1396	CAM_LIB_000745	213049	1.60245	0.81906	0.705941	0.238443	0.590005	0.357664	0.614413	3.94135	0.228586	0.0577332	0.167098	0.419622	0.00563251	0.182118	9.93199
SPV	iMicrobe	CAM_S_1339	CAM_S_1336	CAM_BM_1396	CAM_LIB_000746	172745	2.31787	0.81218	0.527367	0.19798	0.435903	0.511737	0.417378	2.99169	0.492634	0.225187	0.211873	0.578309	0.00231555	0.235607	9.95803
SPV	iMicrobe	CAM_S_1340	CAM_S_1336	CAM_BM_1396	CAM_LIB_000747	293289	1.90767	0.685672	0.628731	0.157865	0.375057	0.469503	0.430633	3.36153	0.342665	0.104675	0.174572	0.582361	0.00204576	0.169798	9.39415
SPV	iMicrobe	CAM_S_1341	CAM_S_1336	CAM_BM_1396	CAM_LIB_000748	336277	1.95196	0.697044	0.500778	0.21738	0.314622	0.391047	0.541815	5.15349	0.363094	0.1359	0.228383	0.627756	0.00356849	0.171882	11.2999
SPV	iMicrobe	CAM_S_1343	CAM_S_1336	CAM_BM_1396	CAM_LIB_000750	216304	1.78822	0.708262	0.598694	0.16597	0.375398	0.41793	0.584363	2.49972	0.282935	0.171056	0.264443	0.422091	0.00554775	0.230232	8.51672
SPV	iMicrobe	CAM_S_1344	CAM_S_1336	CAM_BM_1396	CAM_LIB_000751	245148	1.1903	0.473999	0.389153	0.107282	0.184786	0.211301	0.343058	3.87929	0.289621	0.180707	0.170917	0.507856	0.00122375	0.111361	8.04167
SPV	iMicrobe	CAM_S_1345	CAM_S_1336	CAM_BM_1396	CAM_LIB_000752	339757	0.902998	0.29786	0.31964	0.109784	0.737292	0.446496	0.332002	2.01968	0.107135	0.0167767	0.0623975	0.0550393	0.000882984	0.175714	5.58429
SPV	iMicrobe	CAM_S_1346	CAM_S_1336	CAM_BM_1396	CAM_LIB_000753	206993	1.01018	0.500983	0.340591	0.130439	1.09134	0.558956	0.273439	1.42517	0.105318	0.0251216	0.0821284	0.0507264	0.00144932	0.276338	5.87218
SPV	iMicrobe	CAM_S_1347	CAM_S_1336	CAM_BM_1396	CAM_LIB_000754	343688	0.915656	0.309583	0.226659	0.10882	0.840588	0.58396	0.655536	2.52613	0.103873	0.0215312	0.0715765	0.0849608	0.00145481	0.306092	6.75729
SPV	iMicrobe	CAM_S_1348	CAM_S_1336	CAM_BM_1396	CAM_LIB_000749	162078	1.49681	0.59169	0.431274	0.157949	0.303558	0.354767	0.48125	2.55433	0.364639	0.341194	0.262836	0.559607	0.00370192	0.219647	8.12572
IOV	NCBI Short Read Archive (SRA)	SRR341937	-	-	-	676417	2.9949	0.285179	0.227818	0.0576567	0.682567	1.08306	0.597413	1.84014	0.868695	0.35008	0.616927	0.190119	0.000887027	0.368855	10.1644
IOV	NCBI Short Read Archive (SRA)	SRR341935	-	-	-	617296	2.4076	0.221126	0.181112	0.0644747	0.517418	1.02382	0.339869	1.0674	1.30488	0.320916	0.293862	0.120364	0.000809984	0.411634	8.27577
IOV	NCBI Short Read Archive (SRA)	SRR342213	-	-	-	516142	1.79195	0.189289	0.0974538	0.0526987	0.467894	0.767424	0.195683	0.588016	0.927652	0.225713	1.42926	0.173402	0	0.175921	7.08448
IOV	NCBI Short Read Archive (SRA)	SRR341936	-	-	-	552623	2.23118	0.212441	0.30129	0.0553723	0.647458	0.762002	0.340377	1.15522	1.03126	0.338386	0.148564	0.100249	0.00217146	0.41873	7.74488
ME	Joint Genome Institute (JGI)	MP1482	-	-	1020022	2922368	0.203397	0.0555372	0.0264169	0.00732283	0.116207	0.152479	0.100638	0.154635	0.0708672	0.0100261	0.00643314	0.00749392	0.001095	0.0782585	0.990909
ME	Joint Genome Institute (JGI)	MP1493	-	-	1020024	3342999	0.169459	0.0522884	0.0210888	0.00520491	0.102662	0.156925	0.10676	0.105743	0.0183069	0.00119653	0.00332037	0.0090338	0.000508525	0.0912953	0.843823
ME	Joint Genome Institute (JGI)	MP1648	-	-	1020026	3536445	0.221381	0.0594099	0.0276266	0.00828516	0.1331	0.180209	0.170058	0.178088	0.0343283	0.00197939	0.00497675	0.00729546	0.00107453	0.0814094	1.10942
ME	Joint Genome Institute (JGI)	MP1787	-	-	1020028	3657382	0.194073	0.0561057	0.0251819	0.00708157	0.111719	0.151803	0.145623	0.160197	0.0295293	0.00248812	0.00434737	0.00609726	0.000410129	0.0774051	0.972116
ME	Joint Genome Institute (JGI)	MP1896	-	-	1020030	3174818	0.227793	0.0645706	0.0270567	0.00727601	0.138717	0.182656	0.131535	0.143252	0.0422071	0.00176388	0.00475618	0.00718151	0.000976434	0.0874696	1.06721
ME	Joint Genome Institute (JGI)	MP2015	-	-	1020032	2263483	0.187808	0.0536783	0.0244756	0.00702457	0.108373	0.132981	0.0923798	0.0947213	0.0283634	0.00123703	0.00415289	0.00746637	0.000574336	0.0696714	0.812951
ME	Joint Genome Institute (JGI)	MP2052	-	-	1020034	4228236	0.214912	0.0601196	0.0241708	0.00839594	0.115486	0.170166	0.115888	0.135943	0.035121	0.00262521	0.00482471	0.00650389	0.000614914	0.0742863	0.96908
ME	Joint Genome Institute (JGI)	MP2097	-	-	1020036	5619406	0.254226	0.0885503	0.0356977	0.0147702	0.184859	0.365964	0.197726	0.245115	0.0568032	0.00544542	0.00758087	0.0100366	0.00142364	0.0919848	1.56063
ME	Joint Genome Institute (JGI)	MP2159	-	-	1020038	5013824	0.2243	0.0632651	0.0251904	0.00947381	0.116717	0.172224	0.137899	0.175355	0.0309145	0.00357013	0.00512583	0.00775855	0.00129642	0.0786426	1.05179
ME	Joint Genome Institute (JGI)	MP2252	-	-	1020040	5004923	0.306718	0.078183	0.0370036	0.0129872	0.165697	0.248915	0.151351	0.211871	0.0797615	0.0098503	0.00835178	0.00951064	0.00163839	0.100661	1.42272
ME	Joint Genome Institute (JGI)	MP2498	-	-	1020042	4513116	0.385255	0.0885862	0.0395514	0.00977152	0.164388	0.201767	0.150295	0.162704	0.038377	0.00445369	0.00744497	0.00981583	0.000664729	0.0946796	1.35786
ME	Joint Genome Institute (JGI)	MP2634	-	-	1020044	3525769	0.285413	0.073601	0.030972	0.00737428	0.143515	0.161837	0.0840384	0.0704527	0.0301211	0.0011345	0.0043962	0.00649504	0.000794153	0.0783659	0.978595
ME	Joint Genome Institute (JGI)	MP2914	-	-	1020046	2704711	0.092801	0.0598215	0.0130513	0.00343844	0.0735753	0.13214	0.0823008	0.131696	0.0101305	0.00454762	0.0022923	0.0096868	0.000628533	0.109808	0.725993
ME	Joint Genome Institute (JGI)	MP2968	-	-	1020048	2738206	0.240486	0.0661017	0.0294719	0.00745013	0.120334	0.15375	0.13392	0.133628	0.0286684	0.00131473	0.00419983	0.00759621	0.000730405	0.0836679	1.01143
GOV	European Nucleotide Archive	ERR594352	-	-	-	41756356	1.45614	0.120755	0.0802944	0.0962345	0.77684	0.703972	0.414052	4.77986	3.02242	0.44001	0.0720369	0.0748293	0.00149438	0.0845716	12.1237
GOV	European Nucleotide Archive	ERR594353	-	-	-	47220407	1.13479	0.111384	0.080444	0.0765665	0.471586	0.639014	0.504422	2.00892	0.44787	0.117286	0.0657809	0.0468971	0.00183395	0.0892241	5.79636
GOV	European Nucleotide Archive	ERR594354	-	-	-	50148148	0.957166	0.0897082	0.0664431	0.0607739	0.388331	0.503285	0.327085	1.56995	0.4245	0.210064	0.0326891	0.0406436	0.00156736	0.087762	4.76036
GOV	European Nucleotide Archive	ERR594355	-	-	-	58870148	0.958705	0.101517	0.0672021	0.0625427	0.394594	0.510675	0.31392	1.60318	0.612524	0.207708	0.0426923	0.0445319	0.00316119	0.0895089	5.01283
GOV	European Nucleotide Archive	ERR594356	-	-	-	28457012	1.16558	0.154475	0.0948167	0.0623748	0.324426	0.811751	0.357789	4.51727	1.51539	0.162951	0.280669	0.234508	0.00222792	0.0693889	9.75435
GOV	European Nucleotide Archive	ERR594358	-	-	-	47508906	0.650343	0.0662128	0.04191	0.0403461	0.675608	0.451549	0.149585	0.927502	0.84036	0.135029	0.0308868	0.0260793	0.0085584	0.0441496	4.08828
GOV	European Nucleotide Archive	ERR594359	-	-	-	30025432	1.03571	0.136221	0.0852844	0.0664403	0.268086	0.674518	0.269039	1.83567	2.05792	0.124788	0.122489	0.0699041	0.00339379	0.0662005	6.8161
GOV	European Nucleotide Archive	ERR594360	-	-	-	64643745	0.0745393	0.0119578	0.00665648	0.00655748	0.0655578	0.0687909	0.0313456	0.209541	0.137314	0.015225	0.00887789	0.00658378	0.0111179	0.0158004	0.66991
GOV	European Nucleotide Archive	ERR594361	-	-	-	29633220	1.03775	0.136779	0.0857551	0.0677247	0.267494	0.677469	0.271908	1.83858	2.06124	0.125315	0.123699	0.0695537	0.00340834	0.0676032	6.83463
GOV	European Nucleotide Archive	ERR594362	-	-	-	43948626	0.87825	0.115635	0.0713492	0.0738476	0.37228	0.609539	0.297611	1.05204	0.24755	0.0881233	0.0399557	0.0408932	0.00539721	0.0769194	3.96971
GOV	European Nucleotide Archive	ERR594363	-	-	-	22566800	1.3465	0.161099	0.09954	0.0633275	0.335324	0.783678	0.417343	5.00992	1.52634	0.155011	0.252756	0.249118	0.00172377	0.070843	10.4732
GOV	European Nucleotide Archive	ERR594364	-	-	-	39987130	1.17533	0.0956633	0.0750767	0.0759794	0.314304	0.587234	0.526199	3.65815	0.843862	0.422668	0.0509889	0.062095	0.00234826	0.09324	7.98359
GOV	European Nucleotide Archive	ERR594365	-	-	-	28789851	1.16467	0.154982	0.09379	0.0619906	0.325191	0.806736	0.358595	4.4945	1.51291	0.16255	0.279046	0.233044	0.0021709	0.069726	9.72073
GOV	European Nucleotide Archive	ERR594366	-	-	-	14670146	0.85781	0.092419	0.0628283	0.0459436	0.192125	0.480493	0.20704	2.30279	5.77914	0.0911034	0.0637894	0.063135	0.00274708	0.0327127	10.2743
GOV	European Nucleotide Archive	ERR594367	-	-	-	30745099	0.789856	0.0860462	0.0577686	0.0438184	0.178968	0.453275	0.200721	2.08458	5.20558	0.0857145	0.0568221	0.0571668	0.00239713	0.0311432	9.33401
GOV	European Nucleotide Archive	ERR594368	-	-	-	29023535	0.57136	0.0643202	0.0479955	0.0384102	0.192075	0.359663	0.403193	9.34	0.454159	0.176657	0.066608	0.431622	0.00357985	0.0528054	12.203
GOV	European Nucleotide Archive	ERR594369	-	-	-	37151587	0.327561	0.0531848	0.0363026	0.0264834	0.0718946	0.166601	0.305212	14.1392	0.361853	0.0835819	0.145033	0.598779	0.00183841	0.0238832	16.342
GOV	European Nucleotide Archive	ERR594370	-	-	-	32371543	0.564928	0.0642694	0.0478908	0.0381384	0.184489	0.351247	0.402749	9.34586	0.456194	0.178005	0.0664812	0.434459	0.00364518	0.0507575	12.1897
GOV	European Nucleotide Archive	ERR594371	-	-	-	16959376	0.91271	0.0970849	0.0662112	0.0499783	0.208722	0.52588	0.24255	2.41474	5.94434	0.100428	0.0642123	0.0673963	0.00255906	0.0366051	10.7337
GOV	European Nucleotide Archive	ERR594372	-	-	-	19790445	0.914467	0.091049	0.0645412	0.0490893	0.22764	0.561372	0.279766	2.4037	5.65905	0.109002	0.0593771	0.0632527	0.00196054	0.041035	10.5255
GOV	European Nucleotide Archive	ERR594373	-	-	-	17859407	0.839406	0.0885584	0.0621241	0.0445983	0.187459	0.469153	0.204766	2.30759	5.66695	0.0886928	0.0606627	0.0639607	0.00265406	0.0319272	10.1187
GOV	European Nucleotide Archive	ERR594374	-	-	-	28696101	0.915326	0.115368	0.0792825	0.0655316	0.275201	0.621551	0.567342	6.20352	1.05493	0.169169	0.216855	0.268016	0.00149846	0.0566384	10.6115
GOV	European Nucleotide Archive	ERR594375	-	-	-	52556395	0.908125	0.0992648	0.072484	0.053649	0.687621	0.691138	0.462397	2.29803	1.0873	0.116047	0.0350119	0.0482282	0.00502698	0.0740043	6.63871
GOV	European Nucleotide Archive	ERR594376	-	-	-	38717821	1.01016	0.0782224	0.069725	0.0654505	0.205208	0.538982	0.196615	4.10747	1.40814	0.274109	0.07651	0.127807	0.00244074	0.0754433	8.23653
GOV	European Nucleotide Archive	ERR594377	-	-	-	44370368	1.9903	0.288857	0.255283	0.119866	0.414842	0.479004	1.1724	1.16718	0.0825461	0.00769207	0.0264568	0.0292808	0.00459541	0.0794449	6.11864
GOV	European Nucleotide Archive	ERR594378	-	-	-	28993123	1.89784	0.29508	0.316103	0.0902248	0.916314	0.964384	0.487505	1.96636	0.53781	0.162218	0.13448	0.142465	0.00269374	0.0826851	7.9969
GOV	European Nucleotide Archive	ERR594379	-	-	-	48812251	0.888849	0.105258	0.0735676	0.0688085	0.405378	0.662491	0.338462	4.99362	5.27546	0.352045	0.0805044	0.067311	0.00160411	0.0621135	13.3758
GOV	European Nucleotide Archive	ERR594380	-	-	-	2527066	1.63225	0.149185	0.103084	0.0999182	0.344312	0.801799	0.481626	2.30386	0.739276	0.219622	0.0943387	0.0502163	0.000712288	0.064937	7.08577
GOV	European Nucleotide Archive	ERR594381	-	-	-	15686720	2.01149	0.190097	0.133234	0.12072	0.384127	0.884704	0.43978	2.409	0.912377	0.236149	0.118145	0.0578706	0.00112197	0.0772054	7.97643
GOV	European Nucleotide Archive	ERR594382	-	-	-	28563061	1.13072	0.166169	0.130963	0.073574	0.305902	0.705159	0.273878	1.93576	1.64981	0.157826	0.105493	0.0746174	0.00247873	0.0713159	6.78402
GOV	European Nucleotide Archive	ERR594383	-	-	-	15906590	1.99895	0.189035	0.133498	0.122452	0.397219	0.925918	0.486779	2.48646	0.88965	0.245634	0.118058	0.0598243	0.000936719	0.0793256	8.13419
GOV	European Nucleotide Archive	ERR594384	-	-	-	42658889	1.06361	0.078898	0.0651095	0.0732063	0.226759	0.56287	0.490285	5.88104	0.92403	0.426992	0.050081	0.113219	0.00236762	0.0869971	10.046
GOV	European Nucleotide Archive	ERR594385	-	-	-	42826969	1.40455	0.150884	0.0965046	0.0914307	0.310157	0.545521	0.463047	2.97495	1.99143	0.292054	0.0779532	0.0542252	0.00211549	0.0774535	8.5328
GOV	European Nucleotide Archive	ERR594386	-	-	-	23413486	0.868162	0.123638	0.0739873	0.0694301	0.286967	0.574502	0.381097	5.66275	1.56916	0.203413	0.191488	0.250437	0.001371	0.0709847	10.3278
GOV	European Nucleotide Archive	ERR594387	-	-	-	19692508	1.99892	0.187838	0.132253	0.122366	0.383415	0.887099	0.44262	2.39735	0.903689	0.232505	0.118146	0.0576006	0.0012746	0.0780094	7.94347
GOV	European Nucleotide Archive	ERR594388	-	-	-	96763005	0.730735	0.0937559	0.0555192	0.0566187	0.377488	0.588099	0.200237	0.541373	0.388983	0.233243	0.0414931	0.0331263	0.00408214	0.11833	3.46323
GOV	European Nucleotide Archive	ERR594389	-	-	-	46900600	0.722654	0.0967514	0.0627711	0.0664384	0.318486	0.481774	0.379306	1.70951	0.182983	0.0748306	0.0328567	0.0450996	0.00338162	0.0742165	4.25147
GOV	European Nucleotide Archive	ERR594390	-	-	-	40848755	0.619309	0.0855301	0.055823	0.0442706	0.208863	0.334201	0.528276	3.99865	1.39422	0.0668025	0.023068	0.0648563	0.00413232	0.0623887	7.491
GOV	European Nucleotide Archive	ERR594391	-	-	-	44816720	0.914837	0.102939	0.0663614	0.061785	0.415492	0.509404	0.366209	1.8353	0.279907	0.0962565	0.0389118	0.0427162	0.00457642	0.0932197	4.82813
GOV	European Nucleotide Archive	ERR594392	-	-	-	48271080	0.849285	0.0854632	0.0560998	0.0652772	0.219633	0.473642	0.31597	3.07418	1.64126	0.403258	0.0526444	0.0640176	0.00448716	0.0740381	7.37955
GOV	European Nucleotide Archive	ERR594393	-	-	-	50756575	1.13878	0.104794	0.0862016	0.0827991	0.313051	0.439452	0.508868	6.17898	0.838167	0.471117	0.0663047	0.142807	0.00153281	0.0627091	10.4363
GOV	European Nucleotide Archive	ERR594394	-	-	-	46496880	1.69316	0.144238	0.114773	0.0947461	0.36133	0.773572	0.60737	4.52477	1.63461	0.262179	0.0778934	0.0618192	0.00156355	0.0723683	10.425
GOV	European Nucleotide Archive	ERR594395	-	-	-	21885013	1.69194	0.490427	0.653575	0.130427	0.481019	1.11856	0.262513	1.10565	0.467256	0.068933	0.0898012	0.0859675	0.00436829	0.0619556	6.71326
GOV	European Nucleotide Archive	ERR594396	-	-	-	52114733	1.93882	0.171192	0.147686	0.0784788	0.687451	0.892554	0.737072	1.31449	0.244288	0.112972	0.0345776	0.06431	0.00366307	0.101518	6.53019
GOV	European Nucleotide Archive	ERR594397	-	-	-	22849313	1.33728	0.161095	0.0998367	0.0631704	0.33401	0.778794	0.414258	4.98215	1.52149	0.153803	0.249653	0.248909	0.00175498	0.0717571	10.4187
GOV	European Nucleotide Archive	ERR594398	-	-	-	26482646	1.22164	0.0975016	0.0828958	0.0860073	0.286252	0.68634	0.255881	2.75571	1.26664	0.448078	0.0619878	0.0631659	0.00279806	0.108656	7.42389
GOV	European Nucleotide Archive	ERR594399	-	-	-	23707953	0.866283	0.123819	0.0723302	0.0696264	0.287671	0.57719	0.378557	5.65402	1.56741	0.201143	0.191189	0.250393	0.00142146	0.0712124	10.3127
GOV	European Nucleotide Archive	ERR594400	-	-	-	28328329	0.915786	0.116505	0.0788892	0.0666365	0.277214	0.621929	0.565367	6.19883	1.05571	0.169915	0.217069	0.267831	0.00165206	0.056064	10.6107
GOV	European Nucleotide Archive	ERR594401	-	-	-	30533216	0.553148	0.0560701	0.0408178	0.0500013	0.258017	0.358698	0.218752	3.96179	0.827653	0.316364	0.0330755	0.0850975	0.0025939	0.0424882	6.80489
GOV	European Nucleotide Archive	ERR594402	-	-	-	38625900	0.788722	0.0919823	0.0581087	0.0469737	0.141226	0.261488	0.618748	15.0301	0.459516	0.161151	0.222954	0.551762	0.00106146	0.0330271	18.4674
GOV	European Nucleotide Archive	ERR594403	-	-	-	23073592	1.19214	0.094905	0.0802216	0.0823669	0.287393	0.686941	0.259296	2.73555	1.21372	0.445943	0.0611955	0.0618803	0.00291675	0.108106	7.3129
GOV	European Nucleotide Archive	ERR594404	-	-	-	22087021	1.69422	0.490976	0.653913	0.130027	0.481455	1.11872	0.261144	1.10632	0.470484	0.069611	0.0914112	0.0859192	0.00474487	0.061887	6.72168
GOV	European Nucleotide Archive	ERR594405	-	-	-	39094357	2.00182	0.153426	0.126773	0.0676287	0.936416	0.851739	0.516635	0.927842	0.960469	0.196164	0.0447379	0.052051	0.00263209	0.0899516	6.92873
GOV	European Nucleotide Archive	ERR594406	-	-	-	28580118	1.90354	0.294152	0.317308	0.0900031	0.92121	0.970542	0.487227	1.9617	0.533938	0.16268	0.133971	0.143033	0.00268718	0.0833482	8.00602
GOV	European Nucleotide Archive	ERR594407	-	-	-	41257033	0.0669704	0.0191386	0.0119301	0.0058996	0.0433987	0.0859175	0.0681169	0.146889	0.0122185	0.00268803	0.00630438	0.00608139	0.0104685	0.0356715	0.521795
GOV	European Nucleotide Archive	ERR594408	-	-	-	41387025	2.30275	0.23288	0.216111	0.113497	0.960221	1.52919	1.06565	2.17081	1.04245	0.0845579	0.0841471	0.0800903	0.00229057	0.0770459	9.96287
GOV	European Nucleotide Archive	ERR594409	-	-	-	41877228	1.541	0.191937	0.265025	0.111383	0.855697	0.578135	0.181466	0.191796	0.0874939	0.00496212	0.0376625	0.0409172	0.0109797	0.0983852	4.19753
GOV	European Nucleotide Archive	ERR594410	-	-	-	36430030	0.533401	0.0531183	0.0397721	0.0476914	0.254666	0.350823	0.215204	3.83575	0.781473	0.309915	0.0315921	0.0803376	0.00268734	0.0420724	6.57878
GOV	European Nucleotide Archive	ERR594411	-	-	-	38151334	0.927695	0.110447	0.0610516	0.0624303	0.427851	0.578517	0.246141	1.81438	0.854628	0.205288	0.064923	0.0613583	0.0017116	0.0991368	5.51581
GOV	European Nucleotide Archive	ERR594412	-	-	-	45818926	1.40031	0.146898	0.102381	0.0894936	0.288363	0.701885	0.566716	3.23109	0.664367	0.31954	0.0958556	0.106951	0.00213231	0.08572	7.80244
GOV	European Nucleotide Archive	ERR594413	-	-	-	60004302	0.50776	0.0705933	0.0504714	0.06919	0.11823	0.407304	0.333799	7.03102	3.88795	0.248222	0.0685784	0.0754446	0.00287479	0.0507014	12.9226
GOV	European Nucleotide Archive	ERR594414	-	-	-	28140396	1.13146	0.165989	0.131487	0.0731013	0.304544	0.705001	0.275256	1.94366	1.65577	0.156668	0.107365	0.0752868	0.00293528	0.0725683	6.8015
GOV	European Nucleotide Archive	ERR594415	-	-	-	40938660	1.37478	0.1615	0.100968	0.0962391	0.689932	0.691554	0.365576	1.52229	0.426553	0.0935448	0.0819299	0.048282	0.00218131	0.109136	5.76475
GOV	European Nucleotide Archive	ERR599337	-	-	-	55799433	0.922034	0.100211	0.0732337	0.101121	0.749472	1.06329	0.278876	1.76353	0.477551	0.139337	0.0835098	0.0866138	0.00117026	0.0995602	5.93974
GOV	European Nucleotide Archive	ERR599338	-	-	-	63150472	0.579787	0.154103	0.085632	0.040166	0.280595	0.724134	0.139419	0.424336	0.509095	0.0125256	0.0475848	0.0148376	0.00596037	0.0432538	3.06181
GOV	European Nucleotide Archive	ERR599339	-	-	-	60595610	1.22218	0.120593	0.0992679	0.104547	0.269419	0.771549	0.371192	4.6168	3.49891	0.315624	0.144717	0.0745549	0.00151661	0.0631316	11.6746
GOV	European Nucleotide Archive	ERR599340	-	-	-	36098044	0.657213	0.0964955	0.0681588	0.0593439	0.586176	0.807639	0.246692	4.15574	3.98382	0.271945	0.0826361	0.061815	0.00135187	0.0792702	11.1586
GOV	European Nucleotide Archive	ERR599341	-	-	-	63243784	0.30258	0.0607823	0.0308552	0.0207941	0.197038	0.383845	0.125634	0.204123	0.0521759	0.0112944	0.0119632	0.013244	0.00770985	0.0601087	1.48234
GOV	European Nucleotide Archive	ERR599342	-	-	-	46890763	1.44738	0.13566	0.124197	0.138742	1.85582	1.54122	0.149793	0.555451	0.391115	0.078653	0.155916	0.0344481	0.00113882	0.0779215	6.68753
GOV	European Nucleotide Archive	ERR599343	-	-	-	18701258	0.588067	0.133168	0.0687601	0.0467829	0.503886	0.821282	0.169192	1.29423	1.91495	0.0504939	0.0735352	0.0327197	0.00280195	0.081941	5.7823
GOV	European Nucleotide Archive	ERR599344	-	-	-	47220255	1.75342	0.127534	0.139749	0.106757	0.425097	0.846465	0.495501	2.56879	0.552375	0.164127	0.0648091	0.0509358	0.00119017	0.102157	7.3994
GOV	European Nucleotide Archive	ERR599345	-	-	-	38355801	0.567619	0.0895614	0.0585361	0.0474974	0.437801	0.674889	0.131266	1.68805	4.76094	0.102725	0.0799045	0.0436257	0.00221088	0.0787495	8.76353
GOV	European Nucleotide Archive	ERR599346	-	-	-	51083280	1.61427	0.148967	0.10367	0.0838591	0.563889	0.911929	0.461535	1.33893	0.284964	0.0778768	0.0509638	0.0491296	0.00450441	0.109265	5.8041
GOV	European Nucleotide Archive	ERR599347	-	-	-	33543979	0.10573	0.0350286	0.0177796	0.012822	0.0826288	0.183994	0.0758884	0.108064	0.0123033	0.00271286	0.00753936	0.0111167	0.00431374	0.0596322	0.719593
GOV	European Nucleotide Archive	ERR599348	-	-	-	40046538	0.585866	0.132883	0.069639	0.0468705	0.503552	0.82519	0.169398	1.30752	1.9135	0.0511755	0.0735819	0.0329666	0.00291161	0.0826089	5.79822
GOV	European Nucleotide Archive	ERR599349	-	-	-	41669169	1.51708	0.238901	0.13151	0.0925216	0.783829	1.42765	0.403754	2.61202	2.42802	0.0975157	0.101699	0.0820103	0.00178309	0.0854493	10.0042
GOV	European Nucleotide Archive	ERR599350	-	-	-	47602613	0.630159	0.0880351	0.0643452	0.0449702	0.288509	0.46926	0.404682	7.58794	0.812287	0.198056	0.135591	0.344389	0.00324142	0.0497305	11.122
GOV	European Nucleotide Archive	ERR599351	-	-	-	51253067	0.261926	0.0608959	0.0268335	0.0156322	0.136298	0.281753	0.115706	0.170667	0.0374222	0.00346126	0.00963845	0.0107213	0.00580063	0.0506799	1.18751
GOV	European Nucleotide Archive	ERR599352	-	-	-	55735819	0.465229	0.0735488	0.0762454	0.0357257	0.338278	0.24758	0.0690382	0.0913039	0.0247381	0.00311649	0.0124301	0.0262865	0.00531077	0.039402	1.50834
GOV	European Nucleotide Archive	ERR599353	-	-	-	41257011	2.64968	0.218312	0.160569	0.127937	1.02802	1.34995	0.463308	1.6008	0.52703	0.103035	0.0983663	0.0663814	0.00184211	0.118094	8.51369
GOV	European Nucleotide Archive	ERR599354	-	-	-	66920719	1.37688	0.121255	0.0976424	0.118483	0.789939	1.21616	0.382082	1.23594	0.306854	0.168973	0.0799947	0.0520018	0.00147488	0.115414	6.0634
GOV	European Nucleotide Archive	ERR599355	-	-	-	43460617	1.27353	0.0993497	0.109495	0.12894	0.272902	0.950433	0.312989	2.29084	1.2502	0.227871	0.194088	0.0547714	0.00113436	0.0689291	7.2358
GOV	European Nucleotide Archive	ERR599356	-	-	-	59805491	1.6648	0.105134	0.100571	0.0878648	0.343786	0.8071	0.320599	4.13482	1.4911	0.299183	0.053276	0.0573877	0.00108184	0.0962721	9.56332
GOV	European Nucleotide Archive	ERR599357	-	-	-	47616197	1.35824	0.139169	0.116704	0.125718	2.48607	1.58778	0.136958	0.308983	0.379909	0.0658431	0.192918	0.028232	0.00123487	0.0763291	7.00415
GOV	European Nucleotide Archive	ERR599358	-	-	-	50678796	1.27825	0.121404	0.106731	0.100294	0.346028	0.874964	0.52517	3.66571	1.08844	0.207475	0.119243	0.0803137	0.00197913	0.0781806	8.59509
GOV	European Nucleotide Archive	ERR599359	-	-	-	49979493	0.758257	0.129009	0.082792	0.0691183	0.573501	0.69257	0.246631	4.71567	2.80416	0.174241	0.349994	0.0696806	0.00112046	0.0649406	10.7319
GOV	European Nucleotide Archive	ERR599360	-	-	-	52220531	0.183031	0.0421846	0.0203502	0.010021	0.230059	0.448825	0.0972568	0.0966229	0.0282667	0.00318074	0.0122902	0.00403673	0.00414971	0.0431976	1.22361
GOV	European Nucleotide Archive	ERR599361	-	-	-	48831726	0.207984	0.0520911	0.0259053	0.019174	0.160635	0.251224	0.0889094	0.149751	0.0281804	0.00658383	0.0111342	0.0131984	0.00884671	0.0637516	1.08741
GOV	European Nucleotide Archive	ERR599362	-	-	-	51324513	0.967844	0.0982766	0.0791649	0.0795429	0.234025	0.71968	0.327304	7.48368	3.42044	0.228456	0.114472	0.077651	0.00154507	0.051416	13.8843
GOV	European Nucleotide Archive	ERR599363	-	-	-	36378246	1.15138	0.121683	0.103427	0.0866259	0.36148	0.661948	0.541747	2.52637	1.07467	0.10981	0.235374	0.0707593	0.000810924	0.0698989	7.11668
GOV	European Nucleotide Archive	ERR599364	-	-	-	57911338	1.56713	0.222715	0.188352	0.0643328	0.577681	0.564162	0.522131	0.520782	0.0741375	0.00518724	0.0179499	0.0271967	0.00434803	0.0686998	4.42508
GOV	European Nucleotide Archive	ERR599365	-	-	-	47728097	0.165997	0.0404542	0.0235501	0.011268	0.0892179	0.222249	0.105531	0.324486	0.171297	0.00723892	0.0123889	0.00701264	0.00860709	0.0383401	1.22776
GOV	European Nucleotide Archive	ERR599366	-	-	-	32837326	0.223624	0.0513866	0.0283702	0.0150652	0.125053	0.297868	0.11247	0.272257	0.152296	0.00997036	0.0178303	0.00822235	0.00646216	0.0504182	1.37148
GOV	European Nucleotide Archive	ERR599367	-	-	-	38333263	0.988802	0.128507	0.0890271	0.0832045	0.584331	0.945156	0.248562	1.26195	1.34729	0.0955723	0.117712	0.0432496	0.00255131	0.095481	6.03231
GOV	European Nucleotide Archive	ERR599368	-	-	-	45225586	0.30113	0.0716917	0.0353163	0.023071	0.219933	0.524427	0.133458	0.128319	0.0436302	0.00325701	0.0155222	0.00922044	0.00961845	0.0672097	1.5859
GOV	European Nucleotide Archive	ERR599369	-	-	-	51422656	0.443133	0.0841672	0.0628983	0.0471738	1.40384	0.700981	0.0921773	0.636362	2.9293	0.0890736	0.411818	0.031315	0.00205162	0.0600338	6.99442
GOV	European Nucleotide Archive	ERR599370	-	-	-	9765564	0.144917	0.0421071	0.0235624	0.0182888	0.115733	0.261009	0.107398	0.132435	0.016763	0.00358402	0.00808965	0.0150529	0.00364546	0.0820946	0.974711
GOV	European Nucleotide Archive	ERR599371	-	-	-	51960724	0.109306	0.0251344	0.0125306	0.00879895	0.0685094	0.144063	0.0641523	0.130189	0.0577609	0.00640099	0.00663963	0.00727473	0.00187449	0.0360522	0.678799
GOV	European Nucleotide Archive	ERR599372	-	-	-	50993028	0.162732	0.0400663	0.0216206	0.00913654	0.0808718	0.179187	0.0653893	0.209282	0.0447708	0.00671464	0.0215324	0.0096974	0.00800502	0.0291157	0.888202
GOV	European Nucleotide Archive	ERR599373	-	-	-	48080735	0.382201	0.098657	0.0541423	0.0362578	0.24733	0.351284	0.152065	0.202206	0.0473079	0.00293881	0.0156466	0.0147772	0.0047337	0.0758557	1.68557
GOV	European Nucleotide Archive	ERR599374	-	-	-	53546127	0.809715	0.132004	0.0713721	0.0676389	0.459226	0.56822	0.285066	2.16501	0.644456	0.146024	0.0825288	0.0718278	0.00304597	0.109345	5.61589
GOV	European Nucleotide Archive	ERR599375	-	-	-	41960132	0.442124	0.102798	0.0537796	0.0305123	0.417782	0.838327	0.138963	0.243066	0.933198	0.0232006	0.030467	0.0149904	0.00624879	0.082128	3.35766
GOV	European Nucleotide Archive	ERR599376	-	-	-	56401139	1.14738	0.104298	0.0879716	0.094858	0.29359	0.685685	0.352124	4.58991	2.29817	0.274762	0.116538	0.0671671	0.00213825	0.0622328	10.1773
GOV	European Nucleotide Archive	ERR599377	-	-	-	47290818	0.471774	0.0833671	0.0627246	0.0549832	0.36964	0.489907	0.178627	1.62495	1.16947	0.114246	0.161304	0.0396864	0.00172972	0.0782308	4.90182
GOV	European Nucleotide Archive	ERR599378	-	-	-	13537639	1.43354	0.118906	0.0956444	0.102987	0.746895	1.19416	0.480963	1.32626	0.25585	0.146761	0.0560142	0.0527788	0.00114496	0.120043	6.13235
GOV	European Nucleotide Archive	ERR599379	-	-	-	35038165	0.326895	0.0854411	0.0381955	0.0177949	0.383907	0.879921	0.184407	0.113031	0.0355355	0.00685538	0.0152063	0.00666416	0.00413549	0.0945141	2.19263
GOV	European Nucleotide Archive	ERR599380	-	-	-	60018768	0.783575	0.0772092	0.0699848	0.104074	0.533973	0.852107	0.317384	1.25291	0.225846	0.231384	0.0742218	0.0472702	0.00123461	0.114741	4.68616
GOV	European Nucleotide Archive	ERR599382	-	-	-	48560625	0.307665	0.0794986	0.0439101	0.0345609	0.252482	0.400254	0.152624	0.22323	0.0359777	0.00425242	0.0144685	0.0200203	0.00431419	0.0886891	1.66207
GOV	European Nucleotide Archive	ERR599383	-	-	-	13446484	1.06075	0.110073	0.155089	0.0458335	0.370498	0.552129	0.746545	1.37809	0.426907	0.0269141	0.0624922	0.0653182	0.00454394	0.0551445	5.06217
GOV	European Nucleotide Archive	ERR599384	-	-	-	46121402	0.615777	0.138511	0.158102	0.0483311	0.318861	0.425262	0.279371	0.283589	0.0543912	0.00341273	0.0292185	0.0289887	0.00593867	0.0427936	2.43299
